# Supplementary material for: The impact of whole-molecule disorder on spin-crossover in a family of isomorphous molecular crystals
Source: Chem Sci. 2025 Apr 10;16(21):9203–12. doi: 10.1039/d5sc00090d (PMC12023404; doi:10.1039/d5sc00090d)
Supplement: SC-016-D5SC00090D-s002 [file SC-016-D5SC00090D-s002.cif]

# Supplementary Information (SI) for Chemical Science.
# This journal is © The Royal Society of Chemistry 2025

####################################################################### 
# 
# This file contains crystal structure data downloaded from the 
# Cambridge Structural Database (CSD) hosted by the Cambridge 
# Crystallographic Data Centre (CCDC).
# 
# Full information about CCDC data access policies and citation 
# guidelines are available at http://www.ccdc.cam.ac.uk/access/V1 
# 
# Audit and citation data items may have been added by the CCDC. 
# Please retain this information to preserve the provenance of 
# this file and to allow appropriate attribution of the data. 
# 
#######################################################################

data_RW5_100d
_database_code_depnum_ccdc_archive 'CCDC 2411009'
loop_
_audit_author_name
_audit_author_address
'Malcolm Halcrow'
;University of Leeds
United Kingdom
;
_audit_update_record             
;
2024-12-17 deposited with the CCDC.	2025-04-10 downloaded from the CCDC.
;
_vrf_PLAT308_global              
;
PROBLEM: Single Bonded Metal Atom in Structure (Unusual) Fe1A Check        
RESPONSE: This is a whole molecule disorder refinement. Two orientations 
for each ligand were refined, which occur randomly and independently 
in the lattice. In principle, that should lead to four distinct positions 
for Fe1, but only three unique sites for Fe1 were located and refined. 
The singly bonded metal atom is an artefact of how the metal and ligand 
disorder was treated in the SHELXL input, to avoid tabulating spurious 
metric parameters. It is described properly in this cif file, and no 
other action is required.
;
_audit_creation_date             2022-05-17
_audit_creation_method           
;
Olex2 1.5
(compiled 2021.07.19 svn.r715e62df for OlexSys, GUI svn.r6383)
;
_shelx_SHELXL_version_number     2018/3

_chemical_name_common            ?
_chemical_name_systematic        
Bis[2-{4-methylpyrazol-1-yl}-6-{pyrazol-1-yl}pyridine]iron(II)di(perchlorate)
_chemical_formula_moiety         'C24 H22 Fe N10, 2(Cl O4)'
_chemical_formula_sum            'C24 H22 Cl2 Fe N10 O8'
_chemical_formula_weight         705.26
_chemical_absolute_configuration ab
_chemical_melting_point          ?
loop_
_atom_type_symbol
_atom_type_description
_atom_type_scat_dispersion_real
_atom_type_scat_dispersion_imag
_atom_type_scat_source
C C 0.0019 0.0015 'International Tables Vol C Tables 4.2.6.8 and 6.1.1.4'
H H 0.0000 0.0000 'International Tables Vol C Tables 4.2.6.8 and 6.1.1.4'
Cl Cl 0.1253 0.1495 'International Tables Vol C Tables 4.2.6.8 and 6.1.1.4'
Fe Fe 0.2961 0.8007 'International Tables Vol C Tables 4.2.6.8 and 6.1.1.4'
N N 0.0037 0.0031 'International Tables Vol C Tables 4.2.6.8 and 6.1.1.4'
O O 0.0071 0.0057 'International Tables Vol C Tables 4.2.6.8 and 6.1.1.4'

_shelx_space_group_comment       
;
The symmetry employed for this shelxl refinement is uniquely defined
by the following loop, which should always be used as a source of
symmetry information in preference to the above space-group names.
They are only intended as comments.
;
_space_group_crystal_system      monoclinic
_space_group_IT_number           4
_space_group_name_H-M_alt        'P 1 21 1'
_space_group_name_Hall           'P 2yb'
loop_
_space_group_symop_operation_xyz
'x, y, z'
'-x, y+1/2, -z'

_cell_length_a                   9.0570(3)
_cell_length_b                   9.1234(2)
_cell_length_c                   18.0236(4)
_cell_angle_alpha                90
_cell_angle_beta                 97.553(2)
_cell_angle_gamma                90
_cell_volume                     1476.38(7)
_cell_formula_units_Z            2
_cell_measurement_reflns_used    6018
_cell_measurement_temperature    100.15
_cell_measurement_theta_max      27.97
_cell_measurement_theta_min      1.10
_exptl_absorpt_coefficient_mu    0.700
_exptl_absorpt_correction_T_min  0.906
_exptl_absorpt_correction_T_max  1.000
_exptl_absorpt_correction_type   empirical
_exptl_absorpt_process_details   
;
DIALS 3.dev.728-gc72b5fc4a
Scaling & analysis of unmerged intensities, absorption correction 
using spherical harmonics
;
_exptl_absorpt_special_details   ?
_exptl_crystal_colour            brown
_exptl_crystal_density_diffrn    1.586
_exptl_crystal_density_meas      ?
_exptl_crystal_density_method    ?
_exptl_crystal_description       fragment
_exptl_crystal_F_000             720
_exptl_crystal_size_max          0.20
_exptl_crystal_size_mid          0.15
_exptl_crystal_size_min          0.10
_diffrn_reflns_av_R_equivalents  0.0387
_diffrn_reflns_av_unetI/netI     0.0443
_diffrn_reflns_Laue_measured_fraction_full 0.995
_diffrn_reflns_Laue_measured_fraction_max 0.991
_diffrn_reflns_limit_h_max       12
_diffrn_reflns_limit_h_min       -12
_diffrn_reflns_limit_k_max       12
_diffrn_reflns_limit_k_min       -12
_diffrn_reflns_limit_l_max       25
_diffrn_reflns_limit_l_min       -25
_diffrn_reflns_number            18774
_diffrn_reflns_point_group_measured_fraction_full 0.946
_diffrn_reflns_point_group_measured_fraction_max 0.892
_diffrn_reflns_theta_full        24.820
_diffrn_reflns_theta_max         28.997
_diffrn_reflns_theta_min         1.105
_diffrn_ambient_temperature      100.15
_diffrn_detector_area_resol_mean ?
_diffrn_measured_fraction_theta_full 0.995
_diffrn_measured_fraction_theta_max 0.991
_diffrn_measurement_device_type  'Fluid Film Devices'
_diffrn_measurement_method       'shutterless scans'
_diffrn_radiation_monochromator  'silicon 111'
_diffrn_radiation_type           synchrotron
_diffrn_radiation_wavelength     0.68890
_diffrn_radiation_source         'Diamond Light Source station I19'
_reflns_Friedel_coverage         0.701
_reflns_Friedel_fraction_full    0.889
_reflns_Friedel_fraction_max     0.780
_reflns_number_gt                4957
_reflns_number_total             7684
_reflns_special_details          
;
 Reflections were merged by SHELXL according to the crystal
 class for the calculation of statistics and refinement.
 
 _reflns_Friedel_fraction is defined as the number of unique
 Friedel pairs measured divided by the number that would be
 possible theoretically, ignoring centric projections and
 systematic absences.
;
_reflns_threshold_expression     'I > 2\s(I)'
_computing_cell_refinement       'XIA2 0.4.0.438-g4431aaa (Winter, 2010)'
_computing_data_collection       'GDA - generic data acquisition software'
_computing_data_reduction        'XIA2 0.4.0.438-g4431aaa (Winter, 2010)'
_computing_molecular_graphics    'XSEED (Barbour, 2020)'
_computing_publication_material  'Olex2 1.3 (Dolomanov et al., 2009)'
_computing_structure_refinement  'SHELXL-2018 (Sheldrick, 2015)'
_computing_structure_solution    'SHELXT 2018/2 (Sheldrick, 2018)'
_refine_diff_density_max         0.423
_refine_diff_density_min         -0.457
_refine_diff_density_rms         0.058
_refine_ls_abs_structure_details 
;
 Flack x determined using 1735 quotients [(I+)-(I-)]/[(I+)+(I-)]
 (Parsons, Flack and Wagner, Acta Cryst. B69 (2013) 249-259).
;
_refine_ls_abs_structure_Flack   -0.004(14)
_refine_ls_extinction_coef       .
_refine_ls_extinction_method     none
_refine_ls_goodness_of_fit_ref   1.033
_refine_ls_hydrogen_treatment    constr
_refine_ls_matrix_type           full
_refine_ls_number_parameters     565
_refine_ls_number_reflns         7684
_refine_ls_number_restraints     193
_refine_ls_R_factor_all          0.0807
_refine_ls_R_factor_gt           0.0560
_refine_ls_restrained_S_all      1.053
_refine_ls_shift/su_max          0.002
_refine_ls_shift/su_mean         0.000
_refine_ls_structure_factor_coef Fsqd
_refine_ls_weighting_details     
'w=1/[\s^2^(Fo^2^)+(0.0961P)^2^] where P=(Fo^2^+2Fc^2^)/3'
_refine_ls_weighting_scheme      calc
_refine_ls_wR_factor_gt          0.1542
_refine_ls_wR_factor_ref         0.1690
_refine_special_details          
;
 An initial refinement of the complex cation yielded a model with large,
 elongated displacement ellipsoids at its periphery, with several 
 unrealistic C-C and C-N bond distances. There was also clear evidence 
 of disorder of the methyl group on each ligand, about their two 
 pyrazolyl C4 atom sites. These anomalies were addressed with a whole
 molecule disorder model. Two orientations were modelled for each 
 ligand, with equivalent C-C and C-N bond lengths in each disorder site 
 constrained to be the same (SHELXL SADI instruction). The occupancy 
 ratio of the disorder sites for ligand N2-C18 was refined as 0.60:0.40, 
 while for ligand N19-C35 it was 0.80:0.20 (there is no reason why these 
 should be the same). 

 The ligand disorder implies the iron atom should be disordered over four 
 positions, with occupancies of 0.48, 0.32, 0.12 and 0.08. In practise
 three iron atom positions were identified in the Fourier map, and refined
 with occupancies of 0.50, 0.25 and 0.25. The most realistic combinations
 of Fe-N distances to each iron site, which are allowed by the model, are
 tabulated below. These parameters should be interpreted with care, however.

 Both perchlorate ions are also disordered, and were each modelled over two
 half-occupied orientations using the refined distance restraints listed below.
 The U~eq~ displacement ellipsoids of the partial Cl atoms in one anion were
 also constrained to be the same (SHELXL SIMU instruction).

 All non-H atoms with occupancy >=0.5 in the complex cation, plus the 
 half-occupied Cl atoms, were refined anisotropically. H atoms were placed in
 calculated positions and refined using a riding model.
;
_olex2_refinement_description    
;
1. Fixed Uiso
 At 1.2 times of:
  All C(H) groups
 At 1.5 times of:
  All C(H,H,H) groups
2. Restrained distances
 Cl3A-O37A
 1.43955 with sigma of 0.02
 Cl3A-O38A
 1.43955 with sigma of 0.02
 Cl3A-O39A
 1.43955 with sigma of 0.02
 Cl3A-O40A
 1.43955 with sigma of 0.02
 Cl3B-O37B
 1.43955 with sigma of 0.02
 Cl3B-O38B
 1.43955 with sigma of 0.02
 Cl3B-O39B
 1.43955 with sigma of 0.02
 Cl3B-O40B
 1.43955 with sigma of 0.02
 O37A-O38A
 2.350785 with sigma of 0.02
 O37A-O39A
 2.350785 with sigma of 0.02
 O37A-O40A
 2.350785 with sigma of 0.02
 O38A-O39A
 2.350785 with sigma of 0.02
 O38A-O40A
 2.350785 with sigma of 0.02
 O39A-O40A
 2.350785 with sigma of 0.02
 O37B-O38B
 2.350785 with sigma of 0.02
 O37B-O39B
 2.350785 with sigma of 0.02
 O37B-O40B
 2.350785 with sigma of 0.02
 O38B-O39B
 2.350785 with sigma of 0.02
 O38B-O40B
 2.350785 with sigma of 0.02
 O39B-O40B
 2.350785 with sigma of 0.02
 Cl4A-O42A
 1.43955 with sigma of 0.02
 Cl4A-O43A
 1.43955 with sigma of 0.02
 Cl4A-O44A
 1.43955 with sigma of 0.02
 Cl4A-O45A
 1.43955 with sigma of 0.02
 Cl4B-O42B
 1.43955 with sigma of 0.02
 Cl4B-O43B
 1.43955 with sigma of 0.02
 Cl4B-O44B
 1.43955 with sigma of 0.02
 Cl4B-O45B
 1.43955 with sigma of 0.02
 O42A-O43A
 2.350785 with sigma of 0.02
 O42A-O44A
 2.350785 with sigma of 0.02
 O42A-O45A
 2.350785 with sigma of 0.02
 O43A-O44A
 2.350785 with sigma of 0.02
 O43A-O45A
 2.350785 with sigma of 0.02
 O44A-O45A
 2.350785 with sigma of 0.02
 O42B-O43B
 2.350785 with sigma of 0.02
 O42B-O44B
 2.350785 with sigma of 0.02
 O42B-O45B
 2.350785 with sigma of 0.02
 O43B-O44B
 2.350785 with sigma of 0.02
 O43B-O45B
 2.350785 with sigma of 0.02
 O44B-O45B
 2.350785 with sigma of 0.02
 N2A-C3A \\sim N2A-C7A \\sim N2B-C3B \\sim N2B-C7B
 with sigma of 0.01
 N19A-C20A \\sim N19A-C24A \\sim N19B-C20B \\sim N19B-C24B
 with sigma of 0.01
 C20A-C21A \\sim C23A-C24A \\sim C20B-C21B \\sim C23B-C24B
 with sigma of 0.01
 C21A-C22A \\sim C22A-C23A \\sim C21B-C22B \\sim C22B-C23B
 with sigma of 0.01
 C20A-N25A \\sim C24A-N30A \\sim C20B-N25B \\sim C24B-N30B
 with sigma of 0.01
 N8A-N9A \\sim N13A-N14A \\sim N8B-N9B \\sim N13B-N14B
 with sigma of 0.01
 N25A-N26A \\sim N30A-N31A \\sim N25B-N26B \\sim N30B-N31B
 with sigma of 0.01
 N9A-C10A \\sim N14A-C15A \\sim N9B-C10B \\sim N14B-C15B
 with sigma of 0.01
 N8A-C11A \\sim N9A-C11A \\sim N8B-C11B \\sim N9B-C11B
 with sigma of 0.01
 N8A-C10A \\sim N9A-C12A \\sim N8B-C10B \\sim N9B-C12B
 with sigma of 0.01
 N13A-C16A \\sim N14A-C16A \\sim N13B-C16B \\sim N14B-C16B
 with sigma of 0.01
 N13A-C15A \\sim N14A-C17A \\sim N13B-C15B \\sim N14B-C17B
 with sigma of 0.01
 N25A-C28A \\sim N26A-C28A \\sim N25B-C28B \\sim N26B-C28B
 with sigma of 0.01
 N25A-C27A \\sim N26A-C29A \\sim N25B-C27B \\sim N26B-C29B
 with sigma of 0.01
 N26A-C27A \\sim N31A-C32A \\sim N26B-C27B \\sim N31B-C32B
 with sigma of 0.01
 N30A-C33A \\sim N31A-C33A \\sim N30B-C33B \\sim N31B-C33B
 with sigma of 0.01
 N30A-C32A \\sim N31A-C34A \\sim N30B-C32B \\sim N31B-C34B
 with sigma of 0.01
 N8A-C12A \\sim N13A-C17A \\sim N8B-C12B \\sim N13B-C17B
 with sigma of 0.01
 N25A-C29A \\sim N30A-C34A \\sim N25B-C29B \\sim N30B-C34B
 with sigma of 0.01
 C10A-C11A \\sim C15A-C16A \\sim C10B-C11B \\sim C15B-C16B
 with sigma of 0.01
 C27A-C28A \\sim C32A-C33A \\sim C27B-C28B \\sim C32B-C33B
 with sigma of 0.01
 C11A-C12A \\sim C16A-C17A \\sim C11B-C12B \\sim C16B-C17B
 with sigma of 0.01
 C28A-C29A \\sim C33A-C34A \\sim C28B-C29B \\sim C33B-C34B
 with sigma of 0.01
 C11A-C18A \\sim C28B-C35A \\sim C16B-C18B \\sim C33B-C35B
 with sigma of 0.01
3. Uiso/Uaniso restraints and constraints
N25B \\sim N26B \\sim C27B \\sim C28B \\sim C29B: within 2A with sigma of 0.005
and sigma for terminal atoms of 0.01 within 2A
Cl3A \\sim Cl3B: within 2A with sigma of 0.005 and sigma for terminal atoms of
0.01 within 2A
4. Others
 1(DFIX)=1(DFIX)=1(DFIX)=1(DFIX)=1(DFIX)=1(DFIX)=1(DFIX)=1(DFIX)=1(DFIX)=
 1(DFIX)=1(DFIX)=1(DFIX)=1(DFIX)=1(DFIX)=1(DFIX)=1(DFIX)=FVAR(1)
 1(DFIX)=1(DFIX)=1(DFIX)=1(DFIX)=1(DFIX)=1(DFIX)=1(DFIX)=1(DFIX)=1(DFIX)=
 1(DFIX)=1(DFIX)=1(DFIX)=1(DFIX)=1(DFIX)=1(DFIX)=1(DFIX)=1(DFIX)=1(DFIX)=
 1(DFIX)=1(DFIX)=1(DFIX)=1(DFIX)=1(DFIX)=1(DFIX)=1.633*FVAR(2)
 Fixed Sof: Fe1A(0.5) Fe1B(0.25) Fe1C(0.25) N2A(0.6) C3A(0.6) C4A(0.6)
 H4A(0.6) C5A(0.6) H5A(0.6) C6A(0.6) H6A(0.6) C7A(0.6) N8A(0.6) N9A(0.6)
 C10A(0.6) H10A(0.6) C11A(0.6) C12A(0.6) H12A(0.6) N13A(0.6) N14A(0.6)
 C15A(0.6) H15A(0.6) C16A(0.6) H16A(0.6) C17A(0.6) H17A(0.6) C18A(0.6)
 H18A(0.6) H18B(0.6) H18C(0.6) N19A(0.8) C20A(0.8) C21A(0.8) H21A(0.8)
 C22A(0.8) H22A(0.8) C23A(0.8) H23A(0.8) C24A(0.8) N25A(0.8) N26A(0.8)
 C27A(0.8) H27A(0.8) C28A(0.8) C29A(0.8) H29A(0.8) N30A(0.8) N31A(0.8)
 C32A(0.8) H32A(0.8) C33A(0.8) H33A(0.8) C34A(0.8) H34A(0.8) C35A(0.8)
 H35A(0.8) H35B(0.8) H35C(0.8) N2B(0.4) C3B(0.4) C4B(0.4) H4B(0.4) C5B(0.4)
 H5B(0.4) C6B(0.4) H6B(0.4) C7B(0.4) N8B(0.4) N9B(0.4) C10B(0.4) H10B(0.4)
 C11B(0.4) H11B(0.4) C12B(0.4) H12B(0.4) N13B(0.4) N14B(0.4) C15B(0.4)
 H15B(0.4) C16B(0.4) C17B(0.4) H17B(0.4) C18B(0.4) H18D(0.4) H18E(0.4)
 H18F(0.4) N19B(0.2) C20B(0.2) C21B(0.2) H21B(0.2) C22B(0.2) H22B(0.2)
 C23B(0.2) H23B(0.2) C24B(0.2) N25B(0.2) N26B(0.2) C27B(0.2) H27B(0.2)
 C28B(0.2) H28B(0.2) C29B(0.2) H29B(0.2) N30B(0.2) N31B(0.2) C32B(0.2)
 H32B(0.2) C33B(0.2) C34B(0.2) H34B(0.2) C35B(0.2) H35D(0.2) H35E(0.2)
 H35F(0.2) Cl3A(0.5) O37A(0.5) O38A(0.5) O39A(0.5) O40A(0.5) Cl3B(0.5)
 O37B(0.5) O38B(0.5) O39B(0.5) O40B(0.5) Cl4A(0.5) O42A(0.5) O43A(0.5)
 O44A(0.5) O45A(0.5) Cl4B(0.5) O42B(0.5) O43B(0.5) O44B(0.5) O45B(0.5)
5.a Aromatic/amide H refined with riding coordinates:
 C4A(H4A), C5A(H5A), C6A(H6A), C10A(H10A), C12A(H12A), C15A(H15A), C16A(H16A),
 C17A(H17A), C21A(H21A), C22A(H22A), C23A(H23A), C27A(H27A), C29A(H29A),
 C32A(H32A), C33A(H33A), C34A(H34A), C4B(H4B), C5B(H5B), C6B(H6B), C10B(H10B),
 C11B(H11B), C12B(H12B), C15B(H15B), C17B(H17B), C21B(H21B), C22B(H22B),
 C23B(H23B), C27B(H27B), C28B(H28B), C29B(H29B), C32B(H32B), C34B(H34B)
5.b Idealised Me refined as rotating group:
 C18A(H18A,H18B,H18C), C35A(H35A,H35B,H35C), C18B(H18D,H18E,H18F), C35B(H35D,
 H35E,H35F)
;
_atom_sites_solution_hydrogens   geom
_atom_sites_solution_primary     ?
_atom_sites_solution_secondary   ?
loop_
_atom_site_label
_atom_site_type_symbol
_atom_site_fract_x
_atom_site_fract_y
_atom_site_fract_z
_atom_site_U_iso_or_equiv
_atom_site_adp_type
_atom_site_occupancy
_atom_site_site_symmetry_order
_atom_site_calc_flag
_atom_site_refinement_flags_posn
_atom_site_refinement_flags_adp
_atom_site_refinement_flags_occupancy
_atom_site_disorder_assembly
_atom_site_disorder_group
Fe1A Fe 0.7512(4) 0.4435(5) 0.75275(17) 0.0485(7) Uani 0.5 1 d . . P . .
Fe1B Fe 0.6935(3) 0.4466(5) 0.73914(17) 0.0351(9) Uiso 0.25 1 d . . P . .
Fe1C Fe 0.7376(8) 0.4084(6) 0.7459(3) 0.0269(11) Uiso 0.25 1 d . . P . .
N2A N 0.7474(7) 0.4428(8) 0.6457(3) 0.0416(14) Uani 0.6 1 d D . P A 1
C3A C 0.6314(10) 0.5025(10) 0.6041(4) 0.0417(16) Uani 0.6 1 d D . P A 1
C4A C 0.6190(10) 0.5192(9) 0.5268(4) 0.0444(16) Uani 0.6 1 d . . P A 1
H4A H 0.533361 0.559695 0.497960 0.053 Uiso 0.6 1 calc R U P A 1
C5A C 0.7431(11) 0.4714(9) 0.4955(6) 0.0446(18) Uani 0.6 1 d . . P A 1
H5A H 0.744231 0.484740 0.443316 0.054 Uiso 0.6 1 calc R U P A 1
C6A C 0.8664(9) 0.4044(9) 0.5372(4) 0.0444(17) Uani 0.6 1 d . . P A 1
H6A H 0.947233 0.366702 0.514408 0.053 Uiso 0.6 1 calc R U P A 1
C7A C 0.8632(9) 0.3969(9) 0.6122(5) 0.0430(17) Uani 0.6 1 d D . P A 1
N8A N 0.5242(8) 0.5457(8) 0.6485(3) 0.0445(16) Uani 0.6 1 d D . P A 1
N9A N 0.5499(9) 0.5162(9) 0.7240(3) 0.0433(16) Uani 0.6 1 d D . P A 1
C10A C 0.4343(12) 0.5682(13) 0.7551(4) 0.052(2) Uani 0.6 1 d D . P A 1
H10A H 0.424276 0.564794 0.806889 0.063 Uiso 0.6 1 calc R U P A 1
C11A C 0.3288(11) 0.6294(12) 0.6980(5) 0.060(3) Uani 0.6 1 d D . P A 1
C12A C 0.3901(10) 0.6130(10) 0.6340(4) 0.0490(19) Uani 0.6 1 d D . P A 1
H12A H 0.345695 0.644246 0.585911 0.059 Uiso 0.6 1 calc R U P A 1
N13A N 0.9718(7) 0.3431(8) 0.6662(3) 0.0494(15) Uani 0.6 1 d D . P A 1
N14A N 0.9519(9) 0.3494(9) 0.7404(4) 0.0520(18) Uani 0.6 1 d D . P A 1
C15A C 1.0754(9) 0.3035(13) 0.7817(5) 0.063(3) Uani 0.6 1 d D . P A 1
H15A H 1.092201 0.298129 0.834800 0.076 Uiso 0.6 1 calc R U P A 1
C16A C 1.1762(10) 0.2644(13) 0.7327(5) 0.069(3) Uani 0.6 1 d D . P A 1
H16A H 1.274002 0.227614 0.746789 0.082 Uiso 0.6 1 calc R U P A 1
C17A C 1.1112(9) 0.2876(11) 0.6621(6) 0.058(2) Uani 0.6 1 d D . P A 1
H17A H 1.153970 0.268876 0.617665 0.069 Uiso 0.6 1 calc R U P A 1
C18A C 0.1783(10) 0.6920(15) 0.7111(6) 0.076(3) Uani 0.6 1 d D . P A 1
H18A H 0.190183 0.795111 0.725957 0.115 Uiso 0.6 1 calc R U P A 1
H18B H 0.139379 0.636494 0.750829 0.115 Uiso 0.6 1 calc R U P A 1
H18C H 0.108470 0.684757 0.664823 0.115 Uiso 0.6 1 calc R U P A 1
N19A N 0.7347(7) 0.4013(7) 0.8516(3) 0.0501(14) Uani 0.8 1 d D . P A 1
C20A C 0.7896(9) 0.5073(10) 0.8984(3) 0.0492(16) Uani 0.8 1 d D . P A 1
C21A C 0.7959(8) 0.4980(10) 0.9749(3) 0.0521(14) Uani 0.8 1 d D . P A 1
H21A H 0.834643 0.574665 1.007436 0.063 Uiso 0.8 1 calc R U P A 1
C22A C 0.7411(8) 0.3672(8) 1.0011(4) 0.0524(15) Uani 0.8 1 d D . P A 1
H22A H 0.741914 0.354755 1.053506 0.063 Uiso 0.8 1 calc R U P A 1
C23A C 0.6856(8) 0.2546(9) 0.9534(3) 0.0504(14) Uani 0.8 1 d D . P A 1
H23A H 0.650613 0.165458 0.972053 0.061 Uiso 0.8 1 calc R U P A 1
C24A C 0.6835(7) 0.2780(8) 0.8784(3) 0.0460(13) Uani 0.8 1 d D . P A 1
N25A N 0.8369(9) 0.6266(7) 0.8593(3) 0.0573(16) Uani 0.8 1 d D . P A 1
N26A N 0.8154(9) 0.6193(8) 0.7820(3) 0.0587(17) Uani 0.8 1 d D . P A 1
C27A C 0.8636(12) 0.7463(9) 0.7571(4) 0.062(2) Uani 0.8 1 d D . P A 1
H27A H 0.862020 0.772207 0.705993 0.074 Uiso 0.8 1 calc R U P A 1
C28A C 0.9172(10) 0.8360(10) 0.8188(4) 0.062(2) Uani 0.8 1 d D . P A 1
C29A C 0.8946(10) 0.7570(10) 0.8813(4) 0.0605(19) Uani 0.8 1 d D . P A 1
H29A H 0.916367 0.789457 0.931675 0.073 Uiso 0.8 1 calc R U P A 1
N30A N 0.6308(7) 0.1837(7) 0.8204(3) 0.0538(13) Uani 0.8 1 d D . P A 1
N31A N 0.6408(11) 0.2282(8) 0.7475(4) 0.069(2) Uani 0.8 1 d D . P A 1
C32A C 0.5919(14) 0.1190(10) 0.7030(5) 0.076(3) Uani 0.8 1 d D . P A 1
H32A H 0.586252 0.120063 0.650039 0.091 Uiso 0.8 1 calc R U P A 1
C33A C 0.5495(10) 0.0015(9) 0.7454(4) 0.070(2) Uani 0.8 1 d D . P A 1
H33A H 0.511277 -0.090599 0.727294 0.084 Uiso 0.8 1 calc R U P A 1
C34A C 0.5744(8) 0.0469(8) 0.8180(4) 0.0562(15) Uani 0.8 1 d D . P A 1
H34A H 0.555137 -0.008951 0.860157 0.067 Uiso 0.8 1 calc R U P A 1
C35A C 0.9757(10) 0.9894(9) 0.8132(5) 0.075(2) Uani 0.8 1 d . . P A 1
H35A H 0.979673 1.038069 0.861882 0.112 Uiso 0.8 1 calc R U P A 1
H35B H 0.909591 1.044291 0.775674 0.112 Uiso 0.8 1 calc R U P A 1
H35C H 1.075919 0.985638 0.798376 0.112 Uiso 0.8 1 calc R U P A 1
N2B N 0.6917(15) 0.4776(16) 0.6392(7) 0.052(3) Uiso 0.4 1 d D . P A 2
C3B C 0.5678(19) 0.5343(17) 0.6021(8) 0.051(4) Uiso 0.4 1 d D . P A 2
C4B C 0.545(2) 0.563(2) 0.5243(9) 0.067(4) Uiso 0.4 1 d . . P A 2
H4B H 0.457828 0.610056 0.500150 0.081 Uiso 0.4 1 calc R U P A 2
C5B C 0.657(2) 0.5173(19) 0.4872(10) 0.063(3) Uiso 0.4 1 d . . P A 2
H5B H 0.645499 0.532566 0.434617 0.075 Uiso 0.4 1 calc R U P A 2
C6B C 0.797(3) 0.446(2) 0.5207(10) 0.058(5) Uiso 0.4 1 d . . P A 2
H6B H 0.874630 0.415508 0.493823 0.069 Uiso 0.4 1 calc R U P A 2
C7B C 0.7967(16) 0.4306(17) 0.5999(7) 0.052(3) Uiso 0.4 1 d D . P A 2
N8B N 0.4666(15) 0.5690(15) 0.6492(6) 0.048(3) Uiso 0.4 1 d D . P A 2
N9B N 0.5024(16) 0.538(2) 0.7245(8) 0.066(5) Uiso 0.4 1 d D . P A 2
C10B C 0.387(2) 0.574(3) 0.7591(8) 0.088(9) Uiso 0.4 1 d D . P A 2
H10B H 0.380983 0.558002 0.810692 0.105 Uiso 0.4 1 calc R U P A 2
C11B C 0.2755(19) 0.639(3) 0.7071(9) 0.080(7) Uiso 0.4 1 d D . P A 2
H11B H 0.183125 0.679053 0.716839 0.096 Uiso 0.4 1 calc R U P A 2
C12B C 0.3292(17) 0.6312(17) 0.6407(7) 0.057(4) Uiso 0.4 1 d D . P A 2
H12B H 0.277924 0.664781 0.594507 0.069 Uiso 0.4 1 calc R U P A 2
N13B N 0.9095(14) 0.3753(15) 0.6438(6) 0.052(3) Uiso 0.4 1 d D . P A 2
N14B N 0.9016(13) 0.3714(15) 0.7202(6) 0.056(3) Uiso 0.4 1 d D . P A 2
C15B C 1.0274(16) 0.3159(18) 0.7547(7) 0.054(4) Uiso 0.4 1 d D . P A 2
H15B H 1.052947 0.303492 0.807136 0.064 Uiso 0.4 1 calc R U P A 2
C16B C 1.1162(15) 0.2786(19) 0.6988(8) 0.059(4) Uiso 0.4 1 d D . P A 2
C17B C 1.0417(15) 0.3172(16) 0.6323(7) 0.061(4) Uiso 0.4 1 d D . P A 2
H17B H 1.076182 0.305575 0.585094 0.074 Uiso 0.4 1 calc R U P A 2
C18B C 1.2698(15) 0.2119(18) 0.7086(9) 0.068(4) Uiso 0.4 1 d D . P A 2
H18D H 1.263663 0.109873 0.691467 0.103 Uiso 0.4 1 calc R U P A 2
H18E H 1.311341 0.215016 0.761602 0.103 Uiso 0.4 1 calc R U P A 2
H18F H 1.334174 0.267443 0.679145 0.103 Uiso 0.4 1 calc R U P A 2
N19B N 0.757(3) 0.450(2) 0.8585(13) 0.026(5) Uiso 0.2 1 d D . P A 2
C20B C 0.813(4) 0.557(3) 0.9033(12) 0.043(8) Uiso 0.2 1 d D . P A 2
C21B C 0.827(3) 0.561(3) 0.9800(12) 0.049(7) Uiso 0.2 1 d D . P A 2
H21B H 0.866155 0.643194 1.008690 0.058 Uiso 0.2 1 calc R U P A 2
C22B C 0.778(3) 0.434(3) 1.0116(16) 0.050(7) Uiso 0.2 1 d D . P A 2
H22B H 0.787540 0.426025 1.064526 0.060 Uiso 0.2 1 calc R U P A 2
C23B C 0.716(3) 0.319(3) 0.9676(11) 0.048(7) Uiso 0.2 1 d D . P A 2
H23B H 0.675821 0.235461 0.989472 0.058 Uiso 0.2 1 calc R U P A 2
C24B C 0.714(3) 0.330(2) 0.8918(11) 0.043(8) Uiso 0.2 1 d D . P A 2
N25B N 0.856(3) 0.673(2) 0.8605(12) 0.041(5) Uiso 0.2 1 d D U P A 2
N26B N 0.845(4) 0.661(2) 0.7830(13) 0.049(5) Uiso 0.2 1 d D U P A 2
C27B C 0.878(4) 0.790(3) 0.7559(10) 0.049(6) Uiso 0.2 1 d D U P A 2
H27B H 0.872065 0.813236 0.704288 0.059 Uiso 0.2 1 calc R U P A 2
C28B C 0.922(4) 0.887(2) 0.8150(12) 0.046(6) Uiso 0.2 1 d D U P A 2
H28B H 0.951927 0.986064 0.811700 0.055 Uiso 0.2 1 calc R U P A 2
C29B C 0.912(4) 0.807(3) 0.8783(11) 0.042(5) Uiso 0.2 1 d D U P A 2
H29B H 0.940467 0.841535 0.927827 0.050 Uiso 0.2 1 calc R U P A 2
N30B N 0.663(4) 0.228(3) 0.8373(12) 0.061(9) Uiso 0.2 1 d D . P A 2
N31B N 0.674(3) 0.251(3) 0.7620(13) 0.040(6) Uiso 0.2 1 d D . P A 2
C32B C 0.615(4) 0.136(3) 0.7239(11) 0.049(8) Uiso 0.2 1 d D . P A 2
H32B H 0.613169 0.121422 0.671527 0.059 Uiso 0.2 1 calc R U P A 2
C33B C 0.557(4) 0.039(3) 0.7729(15) 0.058(8) Uiso 0.2 1 d D . P A 2
C34B C 0.595(3) 0.098(3) 0.8427(14) 0.054(7) Uiso 0.2 1 d D . P A 2
H34B H 0.577149 0.053015 0.888209 0.065 Uiso 0.2 1 calc R U P A 2
C35B C 0.473(3) -0.096(3) 0.7408(17) 0.071(7) Uiso 0.2 1 d D . P A 2
H35D H 0.456059 -0.162101 0.781568 0.107 Uiso 0.2 1 calc R U P A 2
H35E H 0.531689 -0.146009 0.706575 0.107 Uiso 0.2 1 calc R U P A 2
H35F H 0.376810 -0.066004 0.713412 0.107 Uiso 0.2 1 calc R U P A 2
Cl3A Cl 0.2406(9) 0.3991(9) 0.4521(5) 0.0579(13) Uani 0.5 1 d D U P B 1
O37A O 0.2960(9) 0.3522(8) 0.5269(4) 0.0535(18) Uiso 0.5 1 d D . P B 1
O38A O 0.2024(15) 0.5527(13) 0.4433(7) 0.094(4) Uiso 0.5 1 d D . P B 1
O39A O 0.1007(9) 0.3276(11) 0.4259(5) 0.075(2) Uiso 0.5 1 d D . P B 1
O40A O 0.3547(11) 0.3591(10) 0.4040(5) 0.055(3) Uiso 0.5 1 d D . P B 1
Cl3B Cl 0.2170(12) 0.4303(12) 0.4380(5) 0.081(2) Uani 0.5 1 d D U P C 2
O37B O 0.2368(11) 0.3753(10) 0.5140(5) 0.067(2) Uiso 0.5 1 d D . P C 2
O38B O 0.2558(11) 0.5818(9) 0.4498(5) 0.064(2) Uiso 0.5 1 d D . P C 2
O39B O 0.0723(11) 0.4026(15) 0.4048(6) 0.103(3) Uiso 0.5 1 d D . P C 2
O40B O 0.3193(11) 0.3638(11) 0.3941(6) 0.063(3) Uiso 0.5 1 d D . P C 2
Cl4A Cl 0.3194(5) 0.3690(7) 0.9580(2) 0.0537(10) Uani 0.5 1 d D . P D 1
O42A O 0.3837(9) 0.3366(10) 1.0309(4) 0.0605(19) Uiso 0.5 1 d D . P D 1
O43A O 0.3371(7) 0.2440(8) 0.9082(4) 0.0445(15) Uiso 0.5 1 d D . P D 1
O44A O 0.3806(9) 0.5018(9) 0.9293(5) 0.0642(18) Uiso 0.5 1 d D . P D 1
O45A O 0.1582(8) 0.3972(9) 0.9567(4) 0.0562(17) Uiso 0.5 1 d D . P D 1
Cl4B Cl 0.2693(5) 0.3873(6) 0.9392(3) 0.0586(10) Uani 0.5 1 d D . P E 2
O42B O 0.3412(10) 0.3907(11) 1.0143(5) 0.072(2) Uiso 0.5 1 d D . P E 2
O43B O 0.3448(10) 0.2953(11) 0.8932(5) 0.066(2) Uiso 0.5 1 d D . P E 2
O44B O 0.2709(14) 0.5304(13) 0.9067(7) 0.111(4) Uiso 0.5 1 d D . P E 2
O45B O 0.1192(9) 0.3341(11) 0.9414(5) 0.070(2) Uiso 0.5 1 d D . P E 2

loop_
_atom_site_aniso_label
_atom_site_aniso_U_11
_atom_site_aniso_U_22
_atom_site_aniso_U_33
_atom_site_aniso_U_23
_atom_site_aniso_U_13
_atom_site_aniso_U_12
Fe1A 0.0509(18) 0.060(2) 0.0363(12) 0.0010(12) 0.0125(11) -0.0078(13)
N2A 0.042(3) 0.044(3) 0.042(3) 0.010(3) 0.018(3) 0.018(3)
C3A 0.028(4) 0.049(4) 0.052(5) 0.000(3) 0.017(3) 0.000(4)
C4A 0.043(4) 0.052(4) 0.041(4) 0.001(3) 0.017(3) 0.001(4)
C5A 0.039(4) 0.047(5) 0.051(5) 0.004(3) 0.017(4) 0.009(4)
C6A 0.041(4) 0.051(5) 0.044(4) 0.006(3) 0.016(3) 0.009(4)
C7A 0.028(3) 0.047(4) 0.056(5) 0.011(3) 0.011(3) 0.017(3)
N8A 0.038(4) 0.058(4) 0.038(3) 0.004(3) 0.009(3) 0.017(3)
N9A 0.041(4) 0.061(5) 0.030(3) 0.013(3) 0.012(3) 0.011(4)
C10A 0.053(6) 0.067(6) 0.040(4) 0.011(4) 0.017(4) 0.014(5)
C11A 0.049(5) 0.074(6) 0.060(6) 0.010(4) 0.019(4) 0.024(5)
C12A 0.036(4) 0.066(5) 0.049(5) 0.000(4) 0.021(3) 0.010(4)
N13A 0.044(4) 0.061(4) 0.048(4) 0.013(3) 0.024(3) 0.013(3)
N14A 0.045(4) 0.076(5) 0.037(3) 0.019(3) 0.014(3) 0.015(4)
C15A 0.045(5) 0.093(7) 0.054(5) 0.020(5) 0.010(4) 0.020(5)
C16A 0.042(5) 0.098(8) 0.070(6) 0.017(5) 0.024(4) 0.028(5)
C17A 0.042(5) 0.070(6) 0.066(6) 0.012(5) 0.027(4) 0.015(4)
C18A 0.051(5) 0.110(9) 0.073(6) 0.020(6) 0.024(4) 0.041(5)
N19A 0.061(4) 0.045(4) 0.048(3) -0.003(3) 0.021(2) -0.006(3)
C20A 0.056(4) 0.051(4) 0.044(4) 0.004(3) 0.017(3) -0.004(4)
C21A 0.061(4) 0.057(4) 0.040(3) -0.004(3) 0.012(3) -0.001(4)
C22A 0.058(4) 0.062(5) 0.039(3) 0.004(3) 0.014(3) 0.009(4)
C23A 0.058(4) 0.053(4) 0.043(3) 0.007(3) 0.018(3) 0.002(3)
C24A 0.042(3) 0.054(4) 0.045(3) 0.003(3) 0.018(3) 0.002(3)
N25A 0.077(4) 0.053(4) 0.047(3) -0.006(3) 0.024(3) -0.015(3)
N26A 0.079(5) 0.062(4) 0.039(3) -0.003(3) 0.023(3) -0.022(3)
C27A 0.085(5) 0.052(5) 0.053(4) 0.001(3) 0.022(3) -0.015(4)
C28A 0.069(5) 0.052(4) 0.067(5) -0.005(4) 0.019(3) -0.006(4)
C29A 0.063(5) 0.067(6) 0.055(4) -0.004(4) 0.022(3) -0.009(5)
N30A 0.062(4) 0.057(4) 0.047(3) 0.004(3) 0.026(3) -0.005(3)
N31A 0.084(6) 0.083(6) 0.045(3) -0.002(4) 0.029(4) -0.023(4)
C32A 0.105(8) 0.076(5) 0.051(4) -0.011(4) 0.025(5) -0.037(5)
C33A 0.091(5) 0.061(4) 0.061(4) -0.010(4) 0.024(4) -0.035(4)
C34A 0.061(4) 0.059(4) 0.051(4) 0.005(3) 0.018(3) -0.015(3)
C35A 0.091(6) 0.058(4) 0.077(5) -0.004(4) 0.023(4) -0.024(4)
Cl3A 0.068(2) 0.071(3) 0.039(3) -0.0016(19) 0.0239(19) -0.001(2)
Cl3B 0.106(4) 0.099(5) 0.043(3) -0.003(3) 0.029(3) -0.008(3)
Cl4A 0.055(2) 0.069(2) 0.040(2) -0.0030(16) 0.0153(14) 0.0122(18)
Cl4B 0.069(3) 0.066(2) 0.045(2) -0.0043(17) 0.0220(18) -0.003(2)

_geom_special_details            
;
 All esds (except the esd in the dihedral angle between two l.s. planes)
 are estimated using the full covariance matrix.  The cell esds are taken
 into account individually in the estimation of esds in distances, angles
 and torsion angles; correlations between esds in cell parameters are only
 used when they are defined by crystal symmetry.  An approximate (isotropic)
 treatment of cell esds is used for estimating esds involving l.s. planes.
;
loop_
_geom_bond_atom_site_label_1
_geom_bond_atom_site_label_2
_geom_bond_distance
_geom_bond_site_symmetry_2
_geom_bond_publ_flag
Fe1A N2A 1.926(6) . ?
Fe1A N9A 1.946(9) . ?
Fe1A N14A 2.048(9) . ?
Fe1A N19A 1.847(7) . ?
Fe1A N26A 1.762(7) . ?
Fe1A N31A 2.201(8) . ?
Fe1B N19A 2.053(7) . ?
Fe1B N26A 2.019(8) . ?
Fe1B N31A 2.059(8) . ?
Fe1B N2B 1.821(13) . ?
Fe1B N9B 1.908(13) . ?
Fe1B N14B 2.076(12) . ?
Fe1C N2A 1.847(8) . ?
Fe1C N9A 1.959(11) . ?
Fe1C N14A 2.029(10) . ?
Fe1C N19B 2.05(2) . ?
Fe1C N26B 2.55(2) . ?
Fe1C N31B 1.59(2) . ?
N2A C3A 1.325(10) . ?
N2A C7A 1.343(8) . ?
C3A C4A 1.390(11) . ?
C3A N8A 1.394(10) . ?
C4A H4A 0.9500 . ?
C4A C5A 1.393(11) . ?
C5A H5A 0.9500 . ?
C5A C6A 1.401(13) . ?
C6A H6A 0.9500 . ?
C6A C7A 1.358(11) . ?
C7A N13A 1.380(11) . ?
N8A N9A 1.377(7) . ?
N8A C12A 1.356(9) . ?
N9A C10A 1.337(10) . ?
C10A H10A 0.9500 . ?
C10A C11A 1.423(10) . ?
C11A C12A 1.353(10) . ?
C11A C18A 1.525(11) . ?
C12A H12A 0.9500 . ?
N13A N14A 1.375(7) . ?
N13A C17A 1.371(9) . ?
N14A C15A 1.327(10) . ?
C15A H15A 0.9500 . ?
C15A C16A 1.398(9) . ?
C16A H16A 0.9500 . ?
C16A C17A 1.347(11) . ?
C17A H17A 0.9500 . ?
C18A H18A 0.9800 . ?
C18A H18B 0.9800 . ?
C18A H18C 0.9800 . ?
N19A C20A 1.337(9) . ?
N19A C24A 1.332(8) . ?
C20A C21A 1.374(7) . ?
C20A N25A 1.395(9) . ?
C21A H21A 0.9500 . ?
C21A C22A 1.399(9) . ?
C22A H22A 0.9500 . ?
C22A C23A 1.392(9) . ?
C23A H23A 0.9500 . ?
C23A C24A 1.366(7) . ?
C24A N30A 1.389(9) . ?
N25A N26A 1.382(6) . ?
N25A C29A 1.339(9) . ?
N26A C27A 1.336(8) . ?
C27A H27A 0.9500 . ?
C27A C28A 1.414(8) . ?
C28A C29A 1.375(9) . ?
C28A C35A 1.504(11) . ?
C29A H29A 0.9500 . ?
N30A N31A 1.388(7) . ?
N30A C34A 1.347(9) . ?
N31A C32A 1.318(9) . ?
C32A H32A 0.9500 . ?
C32A C33A 1.399(8) . ?
C33A H33A 0.9500 . ?
C33A C34A 1.363(9) . ?
C34A H34A 0.9500 . ?
C35A H35A 0.9800 . ?
C35A H35B 0.9800 . ?
C35A H35C 0.9800 . ?
N2B C3B 1.333(11) . ?
N2B C7B 1.329(11) . ?
C3B C4B 1.41(2) . ?
C3B N8B 1.37(2) . ?
C4B H4B 0.9500 . ?
C4B C5B 1.36(3) . ?
C5B H5B 0.9500 . ?
C5B C6B 1.47(3) . ?
C6B H6B 0.9500 . ?
C6B C7B 1.43(2) . ?
C7B N13B 1.309(18) . ?
N8B N9B 1.382(10) . ?
N8B C12B 1.358(11) . ?
N9B C10B 1.323(12) . ?
C10B H10B 0.9500 . ?
C10B C11B 1.418(12) . ?
C11B H11B 0.9500 . ?
C11B C12B 1.352(13) . ?
C12B H12B 0.9500 . ?
N13B N14B 1.388(10) . ?
N13B C17B 1.350(11) . ?
N14B C15B 1.325(11) . ?
C15B H15B 0.9500 . ?
C15B C16B 1.412(11) . ?
C16B C17B 1.343(13) . ?
C16B C18B 1.507(13) . ?
C17B H17B 0.9500 . ?
C18B H18D 0.9800 . ?
C18B H18E 0.9800 . ?
C18B H18F 0.9800 . ?
N19B C20B 1.332(13) . ?
N19B C24B 1.328(13) . ?
C20B C21B 1.371(12) . ?
C20B N25B 1.394(13) . ?
C21B H21B 0.9500 . ?
C21B C22B 1.389(13) . ?
C22B H22B 0.9500 . ?
C22B C23B 1.392(13) . ?
C23B H23B 0.9500 . ?
C23B C24B 1.369(12) . ?
C24B N30B 1.389(13) . ?
N25B N26B 1.393(11) . ?
N25B C29B 1.346(12) . ?
N26B C27B 1.324(12) . ?
C27B H27B 0.9500 . ?
C27B C28B 1.401(12) . ?
C28B H28B 0.9500 . ?
C28B C29B 1.365(13) . ?
C29B H29B 0.9500 . ?
N30B N31B 1.390(11) . ?
N30B C34B 1.343(12) . ?
N31B C32B 1.325(12) . ?
C32B H32B 0.9500 . ?
C32B C33B 1.401(12) . ?
C33B C34B 1.368(13) . ?
C33B C35B 1.522(15) . ?
C34B H34B 0.9500 . ?
C35B H35D 0.9800 . ?
C35B H35E 0.9800 . ?
C35B H35F 0.9800 . ?
Cl3A O37A 1.440(10) . ?
Cl3A O38A 1.447(13) . ?
Cl3A O39A 1.448(12) . ?
Cl3A O40A 1.479(11) . ?
Cl3B O37B 1.447(11) . ?
Cl3B O38B 1.435(14) . ?
Cl3B O39B 1.391(13) . ?
Cl3B O40B 1.430(13) . ?
Cl4A O42A 1.396(8) . ?
Cl4A O43A 1.473(8) . ?
Cl4A O44A 1.456(9) . ?
Cl4A O45A 1.480(7) . ?
Cl4B O42B 1.423(9) . ?
Cl4B O43B 1.417(10) . ?
Cl4B O44B 1.432(12) . ?
Cl4B O45B 1.449(10) . ?

loop_
_geom_angle_atom_site_label_1
_geom_angle_atom_site_label_2
_geom_angle_atom_site_label_3
_geom_angle
_geom_angle_site_symmetry_1
_geom_angle_site_symmetry_3
_geom_angle_publ_flag
N2A Fe1A N9A 80.9(3) . . ?
N2A Fe1A N14A 77.8(3) . . ?
N2A Fe1A N31A 90.3(3) . . ?
N9A Fe1A N14A 158.1(3) . . ?
N9A Fe1A N31A 83.6(4) . . ?
N14A Fe1A N31A 91.5(4) . . ?
N19A Fe1A N2A 166.5(4) . . ?
N19A Fe1A N9A 97.8(3) . . ?
N19A Fe1A N14A 101.7(3) . . ?
N19A Fe1A N31A 76.2(3) . . ?
N26A Fe1A N2A 105.4(3) . . ?
N26A Fe1A N9A 91.7(4) . . ?
N26A Fe1A N14A 98.7(4) . . ?
N26A Fe1A N19A 88.1(3) . . ?
N26A Fe1A N31A 162.7(3) . . ?
N19A Fe1B N31A 75.3(3) . . ?
N26A Fe1B N19A 76.1(3) . . ?
N26A Fe1B N31A 147.9(4) . . ?
N2B Fe1B N9B 84.6(6) . . ?
N2B Fe1B N14B 77.2(5) . . ?
N9B Fe1B N14B 161.5(6) . . ?
N2A Fe1C N9A 82.5(4) . . ?
N2A Fe1C N14A 80.1(4) . . ?
N9A Fe1C N14A 159.0(4) . . ?
N19B Fe1C N26B 66.1(7) . . ?
N31B Fe1C N19B 88.3(10) . . ?
N31B Fe1C N26B 154.4(11) . . ?
Fe1C N2A Fe1A 10.7(2) . . ?
C3A N2A Fe1A 118.3(5) . . ?
C3A N2A Fe1C 119.1(5) . . ?
C3A N2A C7A 118.8(6) . . ?
C7A N2A Fe1A 122.6(6) . . ?
C7A N2A Fe1C 121.8(6) . . ?
N2A C3A C4A 124.4(7) . . ?
N2A C3A N8A 110.6(7) . . ?
C4A C3A N8A 125.0(9) . . ?
C3A C4A H4A 122.9 . . ?
C3A C4A C5A 114.1(9) . . ?
C5A C4A H4A 122.9 . . ?
C4A C5A H5A 118.4 . . ?
C4A C5A C6A 123.2(9) . . ?
C6A C5A H5A 118.4 . . ?
C5A C6A H6A 122.1 . . ?
C7A C6A C5A 115.9(7) . . ?
C7A C6A H6A 122.1 . . ?
N2A C7A C6A 123.5(8) . . ?
N2A C7A N13A 108.7(7) . . ?
C6A C7A N13A 127.8(7) . . ?
N9A N8A C3A 118.2(7) . . ?
C12A N8A C3A 133.7(7) . . ?
C12A N8A N9A 108.0(5) . . ?
Fe1A N9A Fe1C 10.56(19) . . ?
N8A N9A Fe1A 111.1(4) . . ?
N8A N9A Fe1C 109.0(5) . . ?
C10A N9A Fe1A 140.1(5) . . ?
C10A N9A Fe1C 143.1(5) . . ?
C10A N9A N8A 107.8(5) . . ?
N9A C10A H10A 125.5 . . ?
N9A C10A C11A 108.9(6) . . ?
C11A C10A H10A 125.5 . . ?
C10A C11A C18A 124.4(8) . . ?
C12A C11A C10A 105.2(8) . . ?
C12A C11A C18A 130.4(8) . . ?
N8A C12A H12A 125.0 . . ?
C11A C12A N8A 110.1(7) . . ?
C11A C12A H12A 125.0 . . ?
N14A N13A C7A 119.9(6) . . ?
C17A N13A C7A 132.0(6) . . ?
C17A N13A N14A 107.9(6) . . ?
Fe1C N14A Fe1A 10.10(19) . . ?
N13A N14A Fe1A 110.8(5) . . ?
N13A N14A Fe1C 107.9(5) . . ?
C15A N14A Fe1A 140.0(5) . . ?
C15A N14A Fe1C 142.9(5) . . ?
C15A N14A N13A 108.9(5) . . ?
N14A C15A H15A 126.3 . . ?
N14A C15A C16A 107.4(7) . . ?
C16A C15A H15A 126.3 . . ?
C15A C16A H16A 125.8 . . ?
C17A C16A C15A 108.4(8) . . ?
C17A C16A H16A 125.8 . . ?
N13A C17A H17A 126.3 . . ?
C16A C17A N13A 107.4(7) . . ?
C16A C17A H17A 126.3 . . ?
C11A C18A H18A 109.5 . . ?
C11A C18A H18B 109.5 . . ?
C11A C18A H18C 109.5 . . ?
H18A C18A H18B 109.5 . . ?
H18A C18A H18C 109.5 . . ?
H18B C18A H18C 109.5 . . ?
Fe1A N19A Fe1B 15.00(16) . . ?
C20A N19A Fe1A 112.8(4) . . ?
C20A N19A Fe1B 118.8(4) . . ?
C24A N19A Fe1A 127.0(5) . . ?
C24A N19A Fe1B 120.1(5) . . ?
C24A N19A C20A 120.0(6) . . ?
N19A C20A C21A 123.5(7) . . ?
N19A C20A N25A 111.0(5) . . ?
C21A C20A N25A 125.5(8) . . ?
C20A C21A H21A 122.5 . . ?
C20A C21A C22A 115.0(7) . . ?
C22A C21A H21A 122.5 . . ?
C21A C22A H22A 118.8 . . ?
C23A C22A C21A 122.4(6) . . ?
C23A C22A H22A 118.8 . . ?
C22A C23A H23A 121.5 . . ?
C24A C23A C22A 117.0(6) . . ?
C24A C23A H23A 121.5 . . ?
N19A C24A C23A 122.1(7) . . ?
N19A C24A N30A 110.6(5) . . ?
C23A C24A N30A 127.3(7) . . ?
N26A N25A C20A 117.4(5) . . ?
C29A N25A C20A 132.6(6) . . ?
C29A N25A N26A 109.9(5) . . ?
Fe1A N26A Fe1B 14.8(2) . . ?
N25A N26A Fe1A 110.1(4) . . ?
N25A N26A Fe1B 114.9(4) . . ?
C27A N26A Fe1A 142.9(4) . . ?
C27A N26A Fe1B 137.3(5) . . ?
C27A N26A N25A 106.7(5) . . ?
N26A C27A H27A 125.3 . . ?
N26A C27A C28A 109.4(6) . . ?
C28A C27A H27A 125.3 . . ?
C27A C28A C35A 125.0(7) . . ?
C29A C28A C27A 105.5(7) . . ?
C29A C28A C35A 129.4(7) . . ?
N25A C29A C28A 108.4(6) . . ?
N25A C29A H29A 125.8 . . ?
C28A C29A H29A 125.8 . . ?
N31A N30A C24A 118.2(5) . . ?
C34A N30A C24A 133.5(5) . . ?
C34A N30A N31A 108.2(5) . . ?
Fe1B N31A Fe1A 14.30(17) . . ?
N30A N31A Fe1A 107.8(5) . . ?
N30A N31A Fe1B 113.4(5) . . ?
C32A N31A Fe1A 144.6(5) . . ?
C32A N31A Fe1B 138.5(5) . . ?
C32A N31A N30A 107.2(5) . . ?
N31A C32A H32A 125.0 . . ?
N31A C32A C33A 110.0(7) . . ?
C33A C32A H32A 125.0 . . ?
C32A C33A H33A 127.2 . . ?
C34A C33A C32A 105.6(7) . . ?
C34A C33A H33A 127.2 . . ?
N30A C34A C33A 109.0(6) . . ?
N30A C34A H34A 125.5 . . ?
C33A C34A H34A 125.5 . . ?
C28A C35A H35A 109.5 . . ?
C28A C35A H35B 109.5 . . ?
C28A C35A H35C 109.5 . . ?
H35A C35A H35B 109.5 . . ?
H35A C35A H35C 109.5 . . ?
H35B C35A H35C 109.5 . . ?
C3B N2B Fe1B 117.0(10) . . ?
C7B N2B Fe1B 124.3(11) . . ?
C7B N2B C3B 118.1(14) . . ?
N2B C3B C4B 125.1(16) . . ?
N2B C3B N8B 111.6(12) . . ?
N8B C3B C4B 123.3(15) . . ?
C3B C4B H4B 123.0 . . ?
C5B C4B C3B 114.1(16) . . ?
C5B C4B H4B 123.0 . . ?
C4B C5B H5B 116.9 . . ?
C4B C5B C6B 126.3(17) . . ?
C6B C5B H5B 116.9 . . ?
C5B C6B H6B 125.1 . . ?
C7B C6B C5B 109.9(16) . . ?
C7B C6B H6B 125.1 . . ?
N2B C7B C6B 126.3(16) . . ?
N13B C7B N2B 111.0(12) . . ?
N13B C7B C6B 122.6(14) . . ?
C3B N8B N9B 118.2(11) . . ?
C12B N8B C3B 135.0(12) . . ?
C12B N8B N9B 106.8(7) . . ?
N8B N9B Fe1B 108.5(9) . . ?
C10B N9B Fe1B 142.9(11) . . ?
C10B N9B N8B 108.4(7) . . ?
N9B C10B H10B 125.3 . . ?
N9B C10B C11B 109.3(10) . . ?
C11B C10B H10B 125.3 . . ?
C10B C11B H11B 127.7 . . ?
C12B C11B C10B 104.7(11) . . ?
C12B C11B H11B 127.7 . . ?
N8B C12B H12B 124.6 . . ?
C11B C12B N8B 110.7(9) . . ?
C11B C12B H12B 124.6 . . ?
C7B N13B N14B 118.1(10) . . ?
C7B N13B C17B 134.1(11) . . ?
C17B N13B N14B 107.8(7) . . ?
N13B N14B Fe1B 108.7(7) . . ?
C15B N14B Fe1B 142.4(8) . . ?
C15B N14B N13B 108.8(7) . . ?
N14B C15B H15B 126.5 . . ?
N14B C15B C16B 107.0(9) . . ?
C16B C15B H15B 126.5 . . ?
C15B C16B C18B 128.1(13) . . ?
C17B C16B C15B 107.9(11) . . ?
C17B C16B C18B 124.0(12) . . ?
N13B C17B H17B 125.7 . . ?
C16B C17B N13B 108.5(9) . . ?
C16B C17B H17B 125.7 . . ?
C16B C18B H18D 109.5 . . ?
C16B C18B H18E 109.5 . . ?
C16B C18B H18F 109.5 . . ?
H18D C18B H18E 109.5 . . ?
H18D C18B H18F 109.5 . . ?
H18E C18B H18F 109.5 . . ?
C20B N19B Fe1C 135.5(15) . . ?
C24B N19B Fe1C 107.8(15) . . ?
C24B N19B C20B 116(2) . . ?
N19B C20B C21B 128(2) . . ?
N19B C20B N25B 109.6(18) . . ?
C21B C20B N25B 123(2) . . ?
C20B C21B H21B 123.3 . . ?
C20B C21B C22B 113(2) . . ?
C22B C21B H21B 123.3 . . ?
C21B C22B H22B 119.2 . . ?
C21B C22B C23B 122(3) . . ?
C23B C22B H22B 119.2 . . ?
C22B C23B H23B 121.2 . . ?
C24B C23B C22B 118(3) . . ?
C24B C23B H23B 121.2 . . ?
N19B C24B C23B 123(2) . . ?
N19B C24B N30B 108.8(18) . . ?
C23B C24B N30B 128(2) . . ?
N26B N25B C20B 120.3(19) . . ?
C29B N25B C20B 133(2) . . ?
C29B N25B N26B 106.8(7) . . ?
N25B N26B Fe1C 108.2(13) . . ?
C27B N26B Fe1C 143.4(14) . . ?
C27B N26B N25B 107.8(7) . . ?
N26B C27B H27B 125.1 . . ?
N26B C27B C28B 109.8(10) . . ?
C28B C27B H27B 125.1 . . ?
C27B C28B H28B 127.6 . . ?
C29B C28B C27B 104.8(11) . . ?
C29B C28B H28B 127.6 . . ?
N25B C29B C28B 110.4(10) . . ?
N25B C29B H29B 124.8 . . ?
C28B C29B H29B 124.8 . . ?
C24B N30B N31B 122(2) . . ?
C34B N30B C24B 131(2) . . ?
C34B N30B N31B 107.2(8) . . ?
N30B N31B Fe1C 112.9(17) . . ?
C32B N31B Fe1C 138.6(17) . . ?
C32B N31B N30B 108.2(7) . . ?
N31B C32B H32B 125.4 . . ?
N31B C32B C33B 109.2(10) . . ?
C33B C32B H32B 125.4 . . ?
C32B C33B C35B 119(2) . . ?
C34B C33B C32B 105.3(11) . . ?
C34B C33B C35B 136(2) . . ?
N30B C34B C33B 110.0(10) . . ?
N30B C34B H34B 125.0 . . ?
C33B C34B H34B 125.0 . . ?
C33B C35B H35D 109.5 . . ?
C33B C35B H35E 109.5 . . ?
C33B C35B H35F 109.5 . . ?
H35D C35B H35E 109.5 . . ?
H35D C35B H35F 109.5 . . ?
H35E C35B H35F 109.5 . . ?
O37A Cl3A O38A 116.0(8) . . ?
O37A Cl3A O39A 110.7(7) . . ?
O37A Cl3A O40A 106.9(7) . . ?
O38A Cl3A O39A 102.4(9) . . ?
O38A Cl3A O40A 110.5(8) . . ?
O39A Cl3A O40A 110.3(8) . . ?
O38B Cl3B O37B 101.3(8) . . ?
O39B Cl3B O37B 109.7(9) . . ?
O39B Cl3B O38B 115.9(9) . . ?
O39B Cl3B O40B 109.1(10) . . ?
O40B Cl3B O37B 111.6(8) . . ?
O40B Cl3B O38B 109.1(9) . . ?
O42A Cl4A O43A 110.1(6) . . ?
O42A Cl4A O44A 112.3(6) . . ?
O42A Cl4A O45A 110.0(5) . . ?
O43A Cl4A O45A 108.1(5) . . ?
O44A Cl4A O43A 110.5(5) . . ?
O44A Cl4A O45A 105.7(5) . . ?
O42B Cl4B O44B 110.0(7) . . ?
O42B Cl4B O45B 107.1(6) . . ?
O43B Cl4B O42B 112.0(6) . . ?
O43B Cl4B O44B 105.6(7) . . ?
O43B Cl4B O45B 110.2(7) . . ?
O44B Cl4B O45B 112.1(7) . . ?

loop_
_geom_torsion_atom_site_label_1
_geom_torsion_atom_site_label_2
_geom_torsion_atom_site_label_3
_geom_torsion_atom_site_label_4
_geom_torsion
_geom_torsion_site_symmetry_1
_geom_torsion_site_symmetry_2
_geom_torsion_site_symmetry_3
_geom_torsion_site_symmetry_4
_geom_torsion_publ_flag
Fe1A N2A C3A C4A 175.1(6) . . . . ?
Fe1A N2A C3A N8A -5.0(9) . . . . ?
Fe1A N2A C7A C6A -175.5(6) . . . . ?
Fe1A N2A C7A N13A 4.6(9) . . . . ?
Fe1A N9A C10A C11A 168.3(9) . . . . ?
Fe1A N14A C15A C16A -173.4(9) . . . . ?
Fe1A N19A C20A C21A -177.0(6) . . . . ?
Fe1A N19A C20A N25A 3.7(9) . . . . ?
Fe1A N19A C24A C23A 175.5(5) . . . . ?
Fe1A N19A C24A N30A -4.6(9) . . . . ?
Fe1A N26A C27A C28A -171.8(9) . . . . ?
Fe1A N31A C32A C33A 171.2(10) . . . . ?
Fe1B N19A C20A C21A 167.7(6) . . . . ?
Fe1B N19A C20A N25A -11.6(9) . . . . ?
Fe1B N19A C24A C23A -168.5(5) . . . . ?
Fe1B N19A C24A N30A 11.3(8) . . . . ?
Fe1B N26A C27A C28A 166.8(7) . . . . ?
Fe1B N31A C32A C33A -167.9(9) . . . . ?
Fe1B N2B C3B C4B -178.5(12) . . . . ?
Fe1B N2B C3B N8B 4.5(18) . . . . ?
Fe1B N2B C7B C6B 176.8(13) . . . . ?
Fe1B N2B C7B N13B -8(2) . . . . ?
Fe1B N9B C10B C11B -177(2) . . . . ?
Fe1B N14B C15B C16B 174.3(14) . . . . ?
Fe1C N2A C3A C4A -172.8(6) . . . . ?
Fe1C N2A C3A N8A 7.1(9) . . . . ?
Fe1C N2A C7A C6A 171.9(6) . . . . ?
Fe1C N2A C7A N13A -8.0(9) . . . . ?
Fe1C N9A C10A C11A -175.4(10) . . . . ?
Fe1C N14A C15A C16A 171.1(9) . . . . ?
Fe1C N19B C20B C21B -174(2) . . . . ?
Fe1C N19B C20B N25B 7(5) . . . . ?
Fe1C N19B C24B C23B 179(2) . . . . ?
Fe1C N19B C24B N30B -5(3) . . . . ?
Fe1C N26B C27B C28B 173(3) . . . . ?
Fe1C N31B C32B C33B -169(3) . . . . ?
N2A Fe1A N19A Fe1B -64.6(14) . . . . ?
N2A Fe1A N19A C20A 178.5(15) . . . . ?
N2A Fe1A N19A C24A 2(2) . . . . ?
N2A Fe1A N26A Fe1B 74.2(6) . . . . ?
N2A Fe1A N26A N25A -173.9(6) . . . . ?
N2A Fe1A N26A C27A -2.0(14) . . . . ?
N2A C3A C4A C5A -1.9(12) . . . . ?
N2A C3A N8A N9A -2.6(10) . . . . ?
N2A C3A N8A C12A 178.4(9) . . . . ?
N2A C7A N13A N14A -2.8(10) . . . . ?
N2A C7A N13A C17A -178.0(9) . . . . ?
C3A N2A C7A C6A -1.9(12) . . . . ?
C3A N2A C7A N13A 178.2(7) . . . . ?
C3A C4A C5A C6A 3.5(11) . . . . ?
C3A N8A N9A Fe1A 8.5(9) . . . . ?
C3A N8A N9A Fe1C -2.5(9) . . . . ?
C3A N8A N9A C10A 179.4(9) . . . . ?
C3A N8A C12A C11A 179.7(10) . . . . ?
C4A C3A N8A N9A 177.3(8) . . . . ?
C4A C3A N8A C12A -1.7(15) . . . . ?
C4A C5A C6A C7A -4.2(11) . . . . ?
C5A C6A C7A N2A 3.3(11) . . . . ?
C5A C6A C7A N13A -176.9(8) . . . . ?
C6A C7A N13A N14A 177.4(8) . . . . ?
C6A C7A N13A C17A 2.2(15) . . . . ?
C7A N2A C3A C4A 1.2(12) . . . . ?
C7A N2A C3A N8A -178.9(7) . . . . ?
C7A N13A N14A Fe1A 0.1(10) . . . . ?
C7A N13A N14A Fe1C 10.4(9) . . . . ?
C7A N13A N14A C15A -174.6(8) . . . . ?
C7A N13A C17A C16A 174.0(9) . . . . ?
N8A C3A C4A C5A 178.2(8) . . . . ?
N8A N9A C10A C11A 1.6(13) . . . . ?
N9A Fe1A N19A Fe1B 18.9(9) . . . . ?
N9A Fe1A N19A C20A -98.0(6) . . . . ?
N9A Fe1A N19A C24A 85.9(7) . . . . ?
N9A Fe1A N26A Fe1B -6.8(5) . . . . ?
N9A Fe1A N26A N25A 105.1(6) . . . . ?
N9A Fe1A N26A C27A -83.0(13) . . . . ?
N9A Fe1C N2A Fe1A 81.6(19) . . . . ?
N9A Fe1C N2A C3A -7.0(7) . . . . ?
N9A Fe1C N2A C7A 179.2(7) . . . . ?
N9A N8A C12A C11A 0.6(11) . . . . ?
N9A C10A C11A C12A -1.3(14) . . . . ?
N9A C10A C11A C18A 176.5(11) . . . . ?
C10A C11A C12A N8A 0.4(13) . . . . ?
C12A N8A N9A Fe1A -172.3(6) . . . . ?
C12A N8A N9A Fe1C 176.7(6) . . . . ?
C12A N8A N9A C10A -1.4(11) . . . . ?
N13A N14A C15A C16A -1.0(13) . . . . ?
N14A Fe1A N19A Fe1B -151.1(11) . . . . ?
N14A Fe1A N19A C20A 92.0(6) . . . . ?
N14A Fe1A N19A C24A -84.1(7) . . . . ?
N14A Fe1A N26A Fe1B 153.9(7) . . . . ?
N14A Fe1A N26A N25A -94.2(6) . . . . ?
N14A Fe1A N26A C27A 77.7(13) . . . . ?
N14A Fe1C N2A Fe1A -86.7(19) . . . . ?
N14A Fe1C N2A C3A -175.2(7) . . . . ?
N14A Fe1C N2A C7A 11.0(7) . . . . ?
N14A N13A C17A C16A -1.6(11) . . . . ?
N14A C15A C16A C17A 0.0(14) . . . . ?
C15A C16A C17A N13A 1.0(13) . . . . ?
C17A N13A N14A Fe1A 176.4(6) . . . . ?
C17A N13A N14A Fe1C -173.3(6) . . . . ?
C17A N13A N14A C15A 1.6(11) . . . . ?
C18A C11A C12A N8A -177.2(12) . . . . ?
N19A Fe1A N26A Fe1B -104.6(7) . . . . ?
N19A Fe1A N26A N25A 7.3(6) . . . . ?
N19A Fe1A N26A C27A 179.2(13) . . . . ?
N19A C20A C21A C22A 0.5(11) . . . . ?
N19A C20A N25A N26A 2.3(10) . . . . ?
N19A C20A N25A C29A 178.0(9) . . . . ?
N19A C24A N30A N31A 1.0(9) . . . . ?
N19A C24A N30A C34A 177.1(8) . . . . ?
C20A N19A C24A C23A -0.4(10) . . . . ?
C20A N19A C24A N30A 179.5(6) . . . . ?
C20A C21A C22A C23A 0.5(10) . . . . ?
C20A N25A N26A Fe1A -7.3(9) . . . . ?
C20A N25A N26A Fe1B 7.8(10) . . . . ?
C20A N25A N26A C27A 177.8(8) . . . . ?
C20A N25A C29A C28A -178.1(9) . . . . ?
C21A C20A N25A N26A -177.0(7) . . . . ?
C21A C20A N25A C29A -1.3(15) . . . . ?
C21A C22A C23A C24A -1.3(10) . . . . ?
C22A C23A C24A N19A 1.3(9) . . . . ?
C22A C23A C24A N30A -178.6(6) . . . . ?
C23A C24A N30A N31A -179.2(7) . . . . ?
C23A C24A N30A C34A -3.0(12) . . . . ?
C24A N19A C20A C21A -0.6(11) . . . . ?
C24A N19A C20A N25A -179.9(6) . . . . ?
C24A N30A N31A Fe1A 2.0(9) . . . . ?
C24A N30A N31A Fe1B -12.1(9) . . . . ?
C24A N30A N31A C32A 176.7(8) . . . . ?
C24A N30A C34A C33A -175.7(8) . . . . ?
N25A C20A C21A C22A 179.7(7) . . . . ?
N25A N26A C27A C28A 0.3(11) . . . . ?
N26A Fe1A N19A Fe1B 110.4(11) . . . . ?
N26A Fe1A N19A C20A -6.5(6) . . . . ?
N26A Fe1A N19A C24A 177.4(7) . . . . ?
N26A N25A C29A C28A -2.1(11) . . . . ?
N26A C27A C28A C29A -1.5(12) . . . . ?
N26A C27A C28A C35A -177.8(9) . . . . ?
C27A C28A C29A N25A 2.2(11) . . . . ?
C29A N25A N26A Fe1A 176.0(7) . . . . ?
C29A N25A N26A Fe1B -168.8(7) . . . . ?
C29A N25A N26A C27A 1.1(11) . . . . ?
N30A N31A C32A C33A -0.2(13) . . . . ?
N31A Fe1A N19A Fe1B -62.5(9) . . . . ?
N31A Fe1A N19A C20A -179.3(6) . . . . ?
N31A Fe1A N19A C24A 4.5(7) . . . . ?
N31A Fe1A N26A Fe1B -80.6(16) . . . . ?
N31A Fe1A N26A N25A 31.3(18) . . . . ?
N31A Fe1A N26A C27A -156.8(14) . . . . ?
N31A N30A C34A C33A 0.7(9) . . . . ?
N31A C32A C33A C34A 0.6(13) . . . . ?
C32A C33A C34A N30A -0.8(10) . . . . ?
C34A N30A N31A Fe1A -175.1(5) . . . . ?
C34A N30A N31A Fe1B 170.8(6) . . . . ?
C34A N30A N31A C32A -0.3(11) . . . . ?
C35A C28A C29A N25A 178.3(9) . . . . ?
N2B C3B C4B C5B 5(2) . . . . ?
N2B C3B N8B N9B -2(2) . . . . ?
N2B C3B N8B C12B 177.9(17) . . . . ?
N2B C7B N13B N14B 1(2) . . . . ?
N2B C7B N13B C17B -178.5(15) . . . . ?
C3B N2B C7B C6B 6(2) . . . . ?
C3B N2B C7B N13B -178.7(14) . . . . ?
C3B C4B C5B C6B -1(2) . . . . ?
C3B N8B N9B Fe1B -1.3(19) . . . . ?
C3B N8B N9B C10B -177(2) . . . . ?
C3B N8B C12B C11B 179.2(19) . . . . ?
C4B C3B N8B N9B -178.9(15) . . . . ?
C4B C3B N8B C12B 1(3) . . . . ?
C4B C5B C6B C7B 0(2) . . . . ?
C5B C6B C7B N2B -3(2) . . . . ?
C5B C6B C7B N13B -177.6(15) . . . . ?
C6B C7B N13B N14B 176.9(14) . . . . ?
C6B C7B N13B C17B -3(3) . . . . ?
C7B N2B C3B C4B -7(2) . . . . ?
C7B N2B C3B N8B 176.1(14) . . . . ?
C7B N13B N14B Fe1B 4.1(16) . . . . ?
C7B N13B N14B C15B -178.2(15) . . . . ?
C7B N13B C17B C16B 179.3(18) . . . . ?
N8B C3B C4B C5B -178.7(15) . . . . ?
N8B N9B C10B C11B -4(3) . . . . ?
N9B Fe1B N2B C3B -4.3(13) . . . . ?
N9B Fe1B N2B C7B -175.3(15) . . . . ?
N9B N8B C12B C11B -1(2) . . . . ?
N9B C10B C11B C12B 3(3) . . . . ?
C10B C11B C12B N8B -1(3) . . . . ?
C12B N8B N9B Fe1B 178.9(12) . . . . ?
C12B N8B N9B C10B 3(2) . . . . ?
N13B N14B C15B C16B -2.0(19) . . . . ?
N14B Fe1B N2B C3B 178.9(13) . . . . ?
N14B Fe1B N2B C7B 7.9(13) . . . . ?
N14B N13B C17B C16B -0.5(18) . . . . ?
N14B C15B C16B C17B 2(2) . . . . ?
N14B C15B C16B C18B 179.9(17) . . . . ?
C15B C16B C17B N13B -1(2) . . . . ?
C17B N13B N14B Fe1B -176.1(10) . . . . ?
C17B N13B N14B C15B 1.6(18) . . . . ?
C18B C16B C17B N13B -179.0(15) . . . . ?
N19B Fe1C N31B N30B 1(3) . . . . ?
N19B Fe1C N31B C32B 174(4) . . . . ?
N19B C20B C21B C22B 1(5) . . . . ?
N19B C20B N25B N26B -4(4) . . . . ?
N19B C20B N25B C29B 177(4) . . . . ?
N19B C24B N30B N31B 7(5) . . . . ?
N19B C24B N30B C34B -173(4) . . . . ?
C20B N19B C24B C23B 5(4) . . . . ?
C20B N19B C24B N30B -178(3) . . . . ?
C20B C21B C22B C23B -3(4) . . . . ?
C20B N25B N26B Fe1C 1(4) . . . . ?
C20B N25B N26B C27B 174(3) . . . . ?
C20B N25B C29B C28B -174(3) . . . . ?
C21B C20B N25B N26B 177(3) . . . . ?
C21B C20B N25B C29B -2(6) . . . . ?
C21B C22B C23B C24B 5(5) . . . . ?
C22B C23B C24B N19B -6(5) . . . . ?
C22B C23B C24B N30B 178(4) . . . . ?
C23B C24B N30B N31B -177(3) . . . . ?
C23B C24B N30B C34B 4(7) . . . . ?
C24B N19B C20B C21B -3(5) . . . . ?
C24B N19B C20B N25B 178(3) . . . . ?
C24B N30B N31B Fe1C -5(5) . . . . ?
C24B N30B N31B C32B -180(4) . . . . ?
C24B N30B C34B C33B 176(4) . . . . ?
N25B C20B C21B C22B -180(3) . . . . ?
N25B N26B C27B C28B 4(4) . . . . ?
N26B Fe1C N31B N30B 3(5) . . . . ?
N26B Fe1C N31B C32B 175(3) . . . . ?
N26B N25B C29B C28B 7(4) . . . . ?
N26B C27B C28B C29B 0(5) . . . . ?
C27B C28B C29B N25B -4(4) . . . . ?
C29B N25B N26B Fe1C -180(2) . . . . ?
C29B N25B N26B C27B -7(4) . . . . ?
N30B N31B C32B C33B 3(4) . . . . ?
N31B N30B C34B C33B -3(4) . . . . ?
N31B C32B C33B C34B -5(4) . . . . ?
N31B C32B C33B C35B 176(3) . . . . ?
C32B C33B C34B N30B 5(4) . . . . ?
C34B N30B N31B Fe1C 174(3) . . . . ?
C34B N30B N31B C32B 0(4) . . . . ?
C35B C33B C34B N30B -176(4) . . . . ?

_shelx_res_file                  
;
TITL DataFiles/shelxt_a.res in P2(1)
    shelxt_a.res
    created by SHELXL-2018/3 at 14:51:02 on 04-Aug-2023
CELL 0.6889 9.057 9.1234 18.0236 90 97.553 90
ZERR 2 0.0003 0.0002 0.0004 0 0.002 0
LATT -1
SYMM -X,0.5+Y,-Z
SFAC C H Cl Fe N O
DISP C 0.0019 0.0015 10.8482
DISP Cl 0.1253 0.1495 623.9827
DISP Fe 0.2961 0.8007 3218.14
DISP H 0 0 0.6228
DISP N 0.0037 0.0031 18.3366
DISP O 0.0071 0.0057 30.1916
UNIT 48 44 4 2 20 16
SADI 0.01 N2A C3A N2A C7A N2B C3B N2B C7B
SADI 0.01 N19A C20A N19A C24A N19B C20B N19B C24B
SADI 0.01 C20A C21A C23A C24A C20B C21B C23B C24B
SADI 0.01 C21A C22A C22A C23A C21B C22B C22B C23B
SADI 0.01 C20A N25A C24A N30A C20B N25B C24B N30B
SADI 0.01 N8A N9A N13A N14A N8B N9B N13B N14B
SADI 0.01 N25A N26A N30A N31A N25B N26B N30B N31B
SADI 0.01 N9A C10A N14A C15A N9B C10B N14B C15B
SADI 0.01 N8A C11A N9A C11A N8B C11B N9B C11B
SADI 0.01 N8A C10A N9A C12A N8B C10B N9B C12B
SADI 0.01 N13A C16A N14A C16A N13B C16B N14B C16B
SADI 0.01 N13A C15A N14A C17A N13B C15B N14B C17B
SADI 0.01 N25A C28A N26A C28A N25B C28B N26B C28B
SADI 0.01 N25A C27A N26A C29A N25B C27B N26B C29B
SADI 0.01 N26A C27A N31A C32A N26B C27B N31B C32B
SADI 0.01 N30A C33A N31A C33A N30B C33B N31B C33B
SADI 0.01 N30A C32A N31A C34A N30B C32B N31B C34B
SADI 0.01 N8A C12A N13A C17A N8B C12B N13B C17B
SADI 0.01 N25A C29A N30A C34A N25B C29B N30B C34B
SADI 0.01 C10A C11A C15A C16A C10B C11B C15B C16B
SADI 0.01 C27A C28A C32A C33A C27B C28B C32B C33B
SADI 0.01 C11A C12A C16A C17A C11B C12B C16B C17B
SADI 0.01 C28A C29A C33A C34A C28B C29B C33B C34B
SADI 0.01 C11A C18A C28B C35A C16B C18B C33B C35B
SIMU 0.005 0.01 2 N25B N26B C27B C28B C29B
SIMU 0.005 0.01 2 Cl3A Cl3B
DFIX 21 Cl3A O37A
DFIX 21 Cl3A O38A
DFIX 21 Cl3A O39A
DFIX 21 Cl3A O40A
DFIX 21 Cl3B O37B
DFIX 21 Cl3B O38B
DFIX 21 Cl3B O39B
DFIX 21 Cl3B O40B
DFIX 21.633 O37A O38A
DFIX 21.633 O37A O39A
DFIX 21.633 O37A O40A
DFIX 21.633 O38A O39A
DFIX 21.633 O38A O40A
DFIX 21.633 O39A O40A
DFIX 21.633 O37B O38B
DFIX 21.633 O37B O39B
DFIX 21.633 O37B O40B
DFIX 21.633 O38B O39B
DFIX 21.633 O38B O40B
DFIX 21.633 O39B O40B
DFIX 21 Cl4A O42A
DFIX 21 Cl4A O43A
DFIX 21 Cl4A O44A
DFIX 21 Cl4A O45A
DFIX 21 Cl4B O42B
DFIX 21 Cl4B O43B
DFIX 21 Cl4B O44B
DFIX 21 Cl4B O45B
DFIX 21.633 O42A O43A
DFIX 21.633 O42A O44A
DFIX 21.633 O42A O45A
DFIX 21.633 O43A O44A
DFIX 21.633 O43A O45A
DFIX 21.633 O44A O45A
DFIX 21.633 O42B O43B
DFIX 21.633 O42B O44B
DFIX 21.633 O42B O45B
DFIX 21.633 O43B O44B
DFIX 21.633 O43B O45B
DFIX 21.633 O44B O45B

L.S. 10
PLAN  5 0 0
TEMP -173
CONF
BIND Fe1C N26B
FREE Fe1C N2B
FREE Fe1C N9B
FREE Fe1C N14B
FREE Fe1C N19A
FREE Fe1C N26A
FREE Fe1C N31A
FREE Fe1A Fe1B
FREE Fe1A Fe1C
FREE Fe1A N2B
FREE Fe1A N9B
FREE Fe1A N14B
FREE Fe1A N19B
FREE Fe1A N26B
FREE Fe1A N31B
FREE Fe1B Fe1C
FREE Fe1B N2A
FREE Fe1B N9A
FREE Fe1B N14A
FREE Fe1B N19B
FREE Fe1B N26B
FREE Fe1B N31B
FREE Fe1B C3A
FREE Fe1B N8A
BOND
BOND $H
LIST 4 1
MORE -1
fmap 2 1 53
acta 49.64
OMIT -3 58
OMIT -3 1 3
OMIT 6 4 4
REM <olex2.extras>
REM <HklSrc "%.\\shelxt_a.HKL">
REM </olex2.extras>

WGHT    0.096100
FVAR       0.62085   1.43955
FE1A  4    0.751236    0.443547    0.752745    10.50000    0.05091    0.06013 =
         0.03633    0.00100    0.01249   -0.00781
FE1B  4    0.693466    0.446567    0.739143    10.25000    0.03508
FE1C  4    0.737568    0.408412    0.745897    10.25000    0.02693
PART 1
N2A   5    0.747433    0.442834    0.645660    10.60000    0.04230    0.04421 =
         0.04164    0.00992    0.01800    0.01815
C3A   1    0.631381    0.502530    0.604077    10.60000    0.02787    0.04853 =
         0.05195   -0.00020    0.01724   -0.00001
C4A   1    0.618977    0.519212    0.526838    10.60000    0.04335    0.05152 =
         0.04143    0.00113    0.01662    0.00101
AFIX  43
H4A   2    0.533361    0.559695    0.497960    10.60000   -1.20000
AFIX   0
C5A   1    0.743100    0.471359    0.495509    10.60000    0.03909    0.04718 =
         0.05067    0.00356    0.01748    0.00861
AFIX  43
H5A   2    0.744231    0.484740    0.443316    10.60000   -1.20000
AFIX   0
C6A   1    0.866398    0.404439    0.537208    10.60000    0.04092    0.05081 =
         0.04418    0.00614    0.01599    0.00947
AFIX  43
H6A   2    0.947233    0.366702    0.514408    10.60000   -1.20000
AFIX   0
C7A   1    0.863166    0.396881    0.612201    10.60000    0.02808    0.04706 =
         0.05551    0.01065    0.01150    0.01729
N8A   5    0.524203    0.545652    0.648509    10.60000    0.03833    0.05777 =
         0.03821    0.00400    0.00860    0.01714
N9A   5    0.549850    0.516228    0.724016    10.60000    0.04092    0.06111 =
         0.03002    0.01302    0.01216    0.01110
C10A  1    0.434303    0.568185    0.755107    10.60000    0.05267    0.06693 =
         0.03999    0.01145    0.01653    0.01351
AFIX  43
H10A  2    0.424276    0.564794    0.806889    10.60000   -1.20000
AFIX   0
C11A  1    0.328832    0.629362    0.698037    10.60000    0.04893    0.07390 =
         0.06001    0.00999    0.01850    0.02357
C12A  1    0.390124    0.613043    0.634000    10.60000    0.03622    0.06583 =
         0.04913    0.00019    0.02076    0.00992
AFIX  43
H12A  2    0.345695    0.644246    0.585911    10.60000   -1.20000
AFIX   0
N13A  5    0.971813    0.343120    0.666200    10.60000    0.04380    0.06080 =
         0.04833    0.01326    0.02413    0.01254
N14A  5    0.951911    0.349431    0.740436    10.60000    0.04508    0.07607 =
         0.03711    0.01867    0.01409    0.01500
C15A  1    1.075413    0.303461    0.781720    10.60000    0.04452    0.09316 =
         0.05377    0.02017    0.01036    0.02005
AFIX  43
H15A  2    1.092201    0.298129    0.834800    10.60000   -1.20000
AFIX   0
C16A  1    1.176189    0.264351    0.732699    10.60000    0.04191    0.09821 =
         0.06990    0.01717    0.02391    0.02844
AFIX  43
H16A  2    1.274002    0.227614    0.746789    10.60000   -1.20000
AFIX   0
C17A  1    1.111172    0.287557    0.662106    10.60000    0.04189    0.06996 =
         0.06616    0.01166    0.02669    0.01472
AFIX  43
H17A  2    1.153970    0.268876    0.617665    10.60000   -1.20000
AFIX   0
C18A  1    0.178261    0.692031    0.711077    10.60000    0.05070    0.11039 =
         0.07257    0.02042    0.02410    0.04126
AFIX 137
H18A  2    0.190183    0.795111    0.725957    10.60000   -1.50000
H18B  2    0.139379    0.636494    0.750829    10.60000   -1.50000
H18C  2    0.108470    0.684757    0.664823    10.60000   -1.50000
AFIX   0
N19A  5    0.734725    0.401269    0.851561    10.80000    0.06088    0.04533 =
         0.04789   -0.00314    0.02121   -0.00642
C20A  1    0.789614    0.507318    0.898426    10.80000    0.05596    0.05059 =
         0.04363    0.00408    0.01672   -0.00393
C21A  1    0.795949    0.498008    0.974863    10.80000    0.06092    0.05712 =
         0.03969   -0.00400    0.01210   -0.00088
AFIX  43
H21A  2    0.834643    0.574665    1.007436    10.80000   -1.20000
AFIX   0
C22A  1    0.741148    0.367179    1.001125    10.80000    0.05811    0.06221 =
         0.03892    0.00415    0.01372    0.00914
AFIX  43
H22A  2    0.741914    0.354755    1.053506    10.80000   -1.20000
AFIX   0
C23A  1    0.685553    0.254561    0.953361    10.80000    0.05830    0.05285 =
         0.04334    0.00750    0.01846    0.00155
AFIX  43
H23A  2    0.650613    0.165458    0.972053    10.80000   -1.20000
AFIX   0
C24A  1    0.683505    0.277959    0.878379    10.80000    0.04154    0.05449 =
         0.04532    0.00329    0.01839    0.00237
N25A  5    0.836866    0.626638    0.859266    10.80000    0.07661    0.05300 =
         0.04660   -0.00621    0.02402   -0.01508
N26A  5    0.815395    0.619270    0.782035    10.80000    0.07938    0.06154 =
         0.03910   -0.00307    0.02263   -0.02202
C27A  1    0.863551    0.746263    0.757135    10.80000    0.08470    0.05199 =
         0.05295    0.00136    0.02203   -0.01451
AFIX  43
H27A  2    0.862020    0.772207    0.705993    10.80000   -1.20000
AFIX   0
C28A  1    0.917154    0.836011    0.818811    10.80000    0.06925    0.05190 =
         0.06720   -0.00484    0.01864   -0.00604
C29A  1    0.894621    0.757002    0.881341    10.80000    0.06290    0.06723 =
         0.05509   -0.00394    0.02181   -0.00949
AFIX  43
H29A  2    0.916367    0.789457    0.931675    10.80000   -1.20000
AFIX   0
N30A  5    0.630796    0.183726    0.820375    10.80000    0.06231    0.05748 =
         0.04659    0.00436    0.02624   -0.00505
N31A  5    0.640844    0.228204    0.747541    10.80000    0.08351    0.08343 =
         0.04485   -0.00245    0.02896   -0.02258
C32A  1    0.591886    0.119045    0.703042    10.80000    0.10488    0.07568 =
         0.05085   -0.01071    0.02512   -0.03714
AFIX  43
H32A  2    0.586252    0.120063    0.650039    10.80000   -1.20000
AFIX   0
C33A  1    0.549463    0.001524    0.745367    10.80000    0.09089    0.06150 =
         0.06138   -0.00967    0.02379   -0.03476
AFIX  43
H33A  2    0.511277   -0.090599    0.727294    10.80000   -1.20000
AFIX   0
C34A  1    0.574412    0.046914    0.817998    10.80000    0.06132    0.05876 =
         0.05130    0.00509    0.01777   -0.01510
AFIX  43
H34A  2    0.555137   -0.008951    0.860157    10.80000   -1.20000
AFIX   0
C35A  1    0.975684    0.989364    0.813197    10.80000    0.09120    0.05822 =
         0.07750   -0.00407    0.02302   -0.02432
AFIX 137
H35A  2    0.979673    1.038069    0.861882    10.80000   -1.50000
H35B  2    0.909591    1.044291    0.775674    10.80000   -1.50000
H35C  2    1.075919    0.985638    0.798376    10.80000   -1.50000
AFIX   0
PART 2
N2B   5    0.691739    0.477563    0.639216    10.40000    0.05225
C3B   1    0.567845    0.534344    0.602099    10.40000    0.05102
C4B   1    0.544662    0.562991    0.524311    10.40000    0.06710
AFIX  43
H4B   2    0.457828    0.610056    0.500150    10.40000   -1.20000
AFIX   0
C5B   1    0.657444    0.517302    0.487204    10.40000    0.06261
AFIX  43
H5B   2    0.645499    0.532566    0.434617    10.40000   -1.20000
AFIX   0
C6B   1    0.796616    0.446300    0.520686    10.40000    0.05791
AFIX  43
H6B   2    0.874630    0.415508    0.493823    10.40000   -1.20000
AFIX   0
C7B   1    0.796682    0.430628    0.599909    10.40000    0.05152
N8B   5    0.466622    0.568985    0.649185    10.40000    0.04831
N9B   5    0.502443    0.538062    0.724487    10.40000    0.06606
C10B  1    0.387477    0.573667    0.759112    10.40000    0.08758
AFIX  43
H10B  2    0.380983    0.558002    0.810692    10.40000   -1.20000
AFIX   0
C11B  1    0.275456    0.638889    0.707145    10.40000    0.07997
AFIX  43
H11B  2    0.183125    0.679053    0.716839    10.40000   -1.20000
AFIX   0
C12B  1    0.329232    0.631220    0.640749    10.40000    0.05727
AFIX  43
H12B  2    0.277924    0.664781    0.594507    10.40000   -1.20000
AFIX   0
N13B  5    0.909500    0.375313    0.643828    10.40000    0.05153
N14B  5    0.901592    0.371433    0.720194    10.40000    0.05551
C15B  1    1.027382    0.315877    0.754686    10.40000    0.05358
AFIX  43
H15B  2    1.052947    0.303492    0.807136    10.40000   -1.20000
AFIX   0
C16B  1    1.116243    0.278563    0.698770    10.40000    0.05882
C17B  1    1.041709    0.317186    0.632302    10.40000    0.06136
AFIX  43
H17B  2    1.076182    0.305575    0.585094    10.40000   -1.20000
AFIX   0
C18B  1    1.269772    0.211898    0.708606    10.40000    0.06842
AFIX 137
H18D  2    1.263663    0.109873    0.691467    10.40000   -1.50000
H18E  2    1.311341    0.215016    0.761602    10.40000   -1.50000
H18F  2    1.334174    0.267443    0.679145    10.40000   -1.50000
AFIX   0
N19B  5    0.756607    0.449624    0.858450    10.20000    0.02614
C20B  1    0.812738    0.557497    0.903339    10.20000    0.04330
C21B  1    0.826848    0.561447    0.979969    10.20000    0.04862
AFIX  43
H21B  2    0.866155    0.643194    1.008690    10.20000   -1.20000
AFIX   0
C22B  1    0.778112    0.434350    1.011574    10.20000    0.04996
AFIX  43
H22B  2    0.787540    0.426025    1.064526    10.20000   -1.20000
AFIX   0
C23B  1    0.715800    0.318852    0.967623    10.20000    0.04830
AFIX  43
H23B  2    0.675821    0.235461    0.989472    10.20000   -1.20000
AFIX   0
C24B  1    0.714260    0.329867    0.891791    10.20000    0.04345
N25B  5    0.855800    0.673256    0.860515    10.20000    0.04068
N26B  5    0.844525    0.660757    0.782974    10.20000    0.04903
C27B  1    0.877527    0.789850    0.755939    10.20000    0.04901
AFIX  43
H27B  2    0.872065    0.813236    0.704288    10.20000   -1.20000
AFIX   0
C28B  1    0.921731    0.886813    0.814985    10.20000    0.04591
AFIX  43
H28B  2    0.951927    0.986064    0.811700    10.20000   -1.20000
AFIX   0
C29B  1    0.911838    0.807216    0.878260    10.20000    0.04151
AFIX  43
H29B  2    0.940467    0.841535    0.927827    10.20000   -1.20000
AFIX   0
N30B  5    0.662757    0.227795    0.837317    10.20000    0.06075
N31B  5    0.674121    0.250597    0.762035    10.20000    0.04006
C32B  1    0.615294    0.135893    0.723854    10.20000    0.04903
AFIX  43
H32B  2    0.613169    0.121422    0.671527    10.20000   -1.20000
AFIX   0
C33B  1    0.556731    0.039357    0.772941    10.20000    0.05775
C34B  1    0.595332    0.097774    0.842689    10.20000    0.05392
AFIX  43
H34B  2    0.577149    0.053015    0.888209    10.20000   -1.20000
AFIX   0
C35B  1    0.472856   -0.095713    0.740759    10.20000    0.07116
AFIX 137
H35D  2    0.456059   -0.162101    0.781568    10.20000   -1.50000
H35E  2    0.531689   -0.146009    0.706575    10.20000   -1.50000
H35F  2    0.376810   -0.066004    0.713412    10.20000   -1.50000
AFIX   0

PART 1
CL3A  3    0.240590    0.399086    0.452115    10.50000    0.06840    0.07127 =
         0.03858   -0.00164    0.02390   -0.00140
O37A  6    0.296001    0.352187    0.526899    10.50000    0.05347
O38A  6    0.202391    0.552654    0.443340    10.50000    0.09422
O39A  6    0.100668    0.327587    0.425921    10.50000    0.07509
O40A  6    0.354693    0.359112    0.403997    10.50000    0.05492

PART 2
CL3B  3    0.217034    0.430299    0.438011    10.50000    0.10592    0.09855 =
         0.04297   -0.00279    0.02910   -0.00804
O37B  6    0.236803    0.375254    0.513954    10.50000    0.06703
O38B  6    0.255770    0.581779    0.449815    10.50000    0.06382
O39B  6    0.072292    0.402571    0.404780    10.50000    0.10268
O40B  6    0.319341    0.363842    0.394096    10.50000    0.06273

PART 1
CL4A  3    0.319421    0.368957    0.958048    10.50000    0.05461    0.06920 =
         0.03962   -0.00299    0.01528    0.01222
O42A  6    0.383747    0.336592    1.030863    10.50000    0.06051
O43A  6    0.337105    0.244012    0.908223    10.50000    0.04453
O44A  6    0.380606    0.501834    0.929282    10.50000    0.06417
O45A  6    0.158211    0.397198    0.956656    10.50000    0.05621
PART 2
CL4B  3    0.269307    0.387270    0.939192    10.50000    0.06925    0.06587 =
         0.04457   -0.00433    0.02195   -0.00278
O42B  6    0.341151    0.390698    1.014292    10.50000    0.07242
O43B  6    0.344764    0.295348    0.893191    10.50000    0.06615
O44B  6    0.270872    0.530392    0.906688    10.50000    0.11082
O45B  6    0.119173    0.334141    0.941412    10.50000    0.07028
HKLF 4


REM  DataFiles/shelxt_a.res in P2(1)
REM wR2 = 0.1690, GooF = S = 1.033, Restrained GooF = 1.053 for all data
REM R1 = 0.0560 for 4957 Fo > 4sig(Fo) and 0.0807 for all 7684 data
REM 565 parameters refined using 193 restraints

END

WGHT      0.0964      0.0000

REM Highest difference peak  0.423,  deepest hole -0.457,  1-sigma level  0.058
Q1    1   0.2002  0.5407  0.9029  11.00000  0.05    0.42
Q2    1   0.6909  0.5131  0.7456  11.00000  0.05    0.39
Q3    1   0.7548  0.4339  0.8029  11.00000  0.05    0.38
Q4    1   0.4362  0.5022  0.9469  11.00000  0.05    0.35
Q5    1   0.4328 -0.0886  0.7203  11.00000  0.05    0.32
;
_shelx_res_checksum              26869
_olex2_submission_special_instructions 'No special instructions were received'
_exptl_crystal_recrystallization_method 
'Re-crystallisation from solvent: nitromethane/diethyl ether'
_exptl_crystal_preparation       'Magnetic properties'
####################################################################### 
# 
# This file contains crystal structure data downloaded from the 
# Cambridge Structural Database (CSD) hosted by the Cambridge 
# Crystallographic Data Centre (CCDC).
# 
# Full information about CCDC data access policies and citation 
# guidelines are available at http://www.ccdc.cam.ac.uk/access/V1 
# 
# Audit and citation data items may have been added by the CCDC. 
# Please retain this information to preserve the provenance of 
# this file and to allow appropriate attribution of the data. 
# 
#######################################################################

data_HS13_lt
_database_code_depnum_ccdc_archive 'CCDC 2411013'
loop_
_audit_author_name
_audit_author_address
'Malcolm Halcrow'
;University of Leeds
United Kingdom
;
_audit_update_record             
;
2024-12-17 deposited with the CCDC.	2025-04-10 downloaded from the CCDC.
;
_audit_creation_date             2022-04-21
_audit_creation_method           
;
Olex2 1.5
(compiled 2021.07.19 svn.r715e62df for OlexSys, GUI svn.r6383)
;
_shelx_SHELXL_version_number     2018/3

_chemical_name_common            ?
_chemical_name_systematic        
Bis[2-{4-bromopyrazol-1-yl}-6-{pyrazol-1-yl}pyridine]iron(II)di(tetrafluoroborate)
_chemical_formula_moiety         'C22 H16 Br2 Fe N10, 2(B F4)'
_chemical_formula_sum            'C22 H16 B2 Br2 F8 Fe N10'
_chemical_formula_weight         809.74
_chemical_absolute_configuration ab
_chemical_melting_point          ?
loop_
_atom_type_symbol
_atom_type_description
_atom_type_scat_dispersion_real
_atom_type_scat_dispersion_imag
_atom_type_scat_source
C C 0.0019 0.0015 'International Tables Vol C Tables 4.2.6.8 and 6.1.1.4'
H H 0.0000 0.0000 'International Tables Vol C Tables 4.2.6.8 and 6.1.1.4'
B B 0.0004 0.0006 'International Tables Vol C Tables 4.2.6.8 and 6.1.1.4'
Br Br -0.2833 2.3431 'International Tables Vol C Tables 4.2.6.8 and 6.1.1.4'
F F 0.0124 0.0097 'International Tables Vol C Tables 4.2.6.8 and 6.1.1.4'
Fe Fe 0.2961 0.8007 'International Tables Vol C Tables 4.2.6.8 and 6.1.1.4'
N N 0.0037 0.0031 'International Tables Vol C Tables 4.2.6.8 and 6.1.1.4'

_shelx_space_group_comment       
;
The symmetry employed for this shelxl refinement is uniquely defined
by the following loop, which should always be used as a source of
symmetry information in preference to the above space-group names.
They are only intended as comments.
;
_space_group_crystal_system      monoclinic
_space_group_IT_number           4
_space_group_name_H-M_alt        'P 1 21 1'
_space_group_name_Hall           'P 2yb'
loop_
_space_group_symop_operation_xyz
'x, y, z'
'-x, y+1/2, -z'

_cell_length_a                   9.5177(12)
_cell_length_b                   9.3657(13)
_cell_length_c                   16.524(3)
_cell_angle_alpha                90
_cell_angle_beta                 93.848(13)
_cell_angle_gamma                90
_cell_volume                     1469.7(4)
_cell_formula_units_Z            2
_cell_measurement_reflns_used    3435
_cell_measurement_temperature    100.15
_cell_measurement_theta_max      26.60
_cell_measurement_theta_min      1.21
_exptl_absorpt_coefficient_mu    3.046
_exptl_absorpt_correction_T_min  0.865
_exptl_absorpt_correction_T_max  1.000
_exptl_absorpt_correction_type   empirical
_exptl_absorpt_process_details   
;
DIALS 3.dev.728-gc72b5fc4a
Scaling & analysis of unmerged intensities, absorption correction 
using spherical harmonics
;
_exptl_absorpt_special_details   ?
_exptl_crystal_colour            brown
_exptl_crystal_density_diffrn    1.830
_exptl_crystal_density_meas      ?
_exptl_crystal_density_method    ?
_exptl_crystal_description       fragment
_exptl_crystal_F_000             792
_exptl_crystal_size_max          0.30
_exptl_crystal_size_mid          0.20
_exptl_crystal_size_min          0.05
_diffrn_reflns_av_R_equivalents  0.0714
_diffrn_reflns_av_unetI/netI     0.1718
_diffrn_reflns_Laue_measured_fraction_full 0.993
_diffrn_reflns_Laue_measured_fraction_max 0.992
_diffrn_reflns_limit_h_max       12
_diffrn_reflns_limit_h_min       -12
_diffrn_reflns_limit_k_max       12
_diffrn_reflns_limit_k_min       -12
_diffrn_reflns_limit_l_max       19
_diffrn_reflns_limit_l_min       -21
_diffrn_reflns_number            16061
_diffrn_reflns_point_group_measured_fraction_full 0.970
_diffrn_reflns_point_group_measured_fraction_max 0.962
_diffrn_reflns_theta_full        24.820
_diffrn_reflns_theta_max         26.479
_diffrn_reflns_theta_min         1.197
_diffrn_ambient_temperature      100.15
_diffrn_detector_area_resol_mean ?
_diffrn_measured_fraction_theta_full 0.993
_diffrn_measured_fraction_theta_max 0.992
_diffrn_measurement_device_type  'Fluid Film Devices'
_diffrn_measurement_method       'shutterless scans'
_diffrn_radiation_monochromator  'silicon 111'
_diffrn_radiation_type           synchrotron
_diffrn_radiation_wavelength     0.68890
_diffrn_radiation_source         'Diamond Light Source station I19'
_reflns_Friedel_coverage         0.826
_reflns_Friedel_fraction_full    0.945
_reflns_Friedel_fraction_max     0.928
_reflns_number_gt                2873
_reflns_number_total             6420
_reflns_special_details          
;
 Reflections were merged by SHELXL according to the crystal
 class for the calculation of statistics and refinement.
 
 _reflns_Friedel_fraction is defined as the number of unique
 Friedel pairs measured divided by the number that would be
 possible theoretically, ignoring centric projections and
 systematic absences.
;
_reflns_threshold_expression     'I > 2\s(I)'
_computing_cell_refinement       'XIA2 0.4.0.438-g4431aaa (Winter, 2010)'
_computing_data_collection       'GDA - generic data acquisition software'
_computing_data_reduction        'XIA2 0.4.0.438-g4431aaa (Winter, 2010)'
_computing_molecular_graphics    'XSEED (Barbour, 2020)'
_computing_publication_material  'Olex2 1.3 (Dolomanov et al., 2009)'
_computing_structure_refinement  'SHELXL-2018 (Sheldrick, 2015)'
_computing_structure_solution    'SHELXT 2018/2 (Sheldrick, 2018)'
_refine_diff_density_max         0.550
_refine_diff_density_min         -0.684
_refine_diff_density_rms         0.066
_refine_ls_abs_structure_details 
;
 Classical Flack method preferred over Parsons because s.u. lower.
;
_refine_ls_abs_structure_Flack   0.024(16)
_refine_ls_extinction_coef       .
_refine_ls_extinction_method     none
_refine_ls_goodness_of_fit_ref   0.765
_refine_ls_hydrogen_treatment    constr
_refine_ls_matrix_type           full
_refine_ls_number_parameters     419
_refine_ls_number_reflns         6420
_refine_ls_number_restraints     1
_refine_ls_R_factor_all          0.0969
_refine_ls_R_factor_gt           0.0502
_refine_ls_restrained_S_all      0.765
_refine_ls_shift/su_max          0.000
_refine_ls_shift/su_mean         0.000
_refine_ls_structure_factor_coef Fsqd
_refine_ls_weighting_details     
'w=1/[\s^2^(Fo^2^)+(0.0413P)^2^] where P=(Fo^2^+2Fc^2^)/3'
_refine_ls_weighting_scheme      calc
_refine_ls_wR_factor_gt          0.1009
_refine_ls_wR_factor_ref         0.1075
_refine_special_details          
;
 The Br atom in each ligand is disordered about both possible pyrazolyl
 C4 atom sites. The occupancy ratio for Br1A/Br1B refined to 0.72:0.28,
 while for Br3A/Br3B it refined to 0.88:0.12 (it isn't necessary for
 these ratios to be the same). Slightly high thermal parameters on the
 other atoms of the complex imply the Br atom disorder might be associated 
 with whole molecule disorder of the cation. Attempts to refine a whole
 molecule disorder model were unsuccessful however (in principle there
 could be four cation disorder orientations with occupancies of 0.63, 
 0.25, 0.09 and 0.03, associated with the four possible combinations of
 Br atom positions).

 That putative whole-molecule disorder should explain the weak diffraction
 of the crystal - only 23 % of the measured reflections are observed, 
 even with synchrotron radiation.

 For simplicity, the main molecule in the refinement incorporates the major 
 disorder site of each Br atom, with the minor Br atom sites being included as
 additional isolated partial atoms. All non-H atoms except the 0.12-occupied 
 Br atom site were refined anisotropically, and H atoms were placed in 
 calculated positions and refined using a riding model. 
;
_olex2_refinement_description    
;
1. Fixed Uiso
 At 1.2 times of:
  All C(H) groups
2. Others
 Fixed Sof: Br1A(0.72) Br3A(0.88) Br1B(0.28) Br3B(0.12)
3.a Aromatic/amide H refined with riding coordinates:
 C4(H4), C5(H5), C6(H6), C10(H10), C12(H12), C15(H15), C16(H16), C17(H17),
 C21(H21), C22(H22), C23(H23), C27(H27), C29(H29), C32(H32), C33(H33), C34(H34)
;
_atom_sites_solution_hydrogens   geom
_atom_sites_solution_primary     ?
_atom_sites_solution_secondary   ?
loop_
_atom_site_label
_atom_site_type_symbol
_atom_site_fract_x
_atom_site_fract_y
_atom_site_fract_z
_atom_site_U_iso_or_equiv
_atom_site_adp_type
_atom_site_occupancy
_atom_site_site_symmetry_order
_atom_site_calc_flag
_atom_site_refinement_flags_posn
_atom_site_refinement_flags_adp
_atom_site_refinement_flags_occupancy
_atom_site_disorder_assembly
_atom_site_disorder_group
Fe1 Fe 0.74713(13) 0.47673(16) 0.24869(7) 0.0566(4) Uani 1 1 d . . . A 1
N2 N 0.7468(7) 0.4628(10) 0.1337(4) 0.057(2) Uani 1 1 d . . . A 1
C3 C 0.6987(9) 0.5736(13) 0.0890(5) 0.061(3) Uani 1 1 d . . . A 1
C4 C 0.6930(10) 0.5710(14) 0.0051(5) 0.075(3) Uani 1 1 d . . . A 1
H4 H 0.657194 0.648978 -0.026823 0.090 Uiso 1 1 calc R U . A 1
C5 C 0.7435(11) 0.4457(15) -0.0301(6) 0.080(4) Uani 1 1 d . . . A 1
H5 H 0.741560 0.438822 -0.087549 0.096 Uiso 1 1 calc R U . A 1
C6 C 0.7945(11) 0.3350(15) 0.0151(6) 0.080(3) Uani 1 1 d . . . A 1
H6 H 0.829628 0.251833 -0.009522 0.095 Uiso 1 1 calc R U . A 1
C7 C 0.7941(10) 0.3465(12) 0.0994(6) 0.063(3) Uani 1 1 d . . . A 1
N8 N 0.6563(9) 0.6875(12) 0.1363(4) 0.071(2) Uani 1 1 d . . . A 1
N9 N 0.6766(8) 0.6680(11) 0.2201(4) 0.063(2) Uani 1 1 d . . . A 1
C10 C 0.6359(9) 0.7901(13) 0.2521(5) 0.066(3) Uani 1 1 d . . . A 1
H10 H 0.635566 0.807865 0.308717 0.079 Uiso 1 1 calc R U . A 1
C11 C 0.5940(10) 0.8880(12) 0.1927(6) 0.065(3) Uani 1 1 d . . . A 1
C12 C 0.6067(10) 0.8221(14) 0.1216(6) 0.069(3) Uani 1 1 d . . . A 1
H12 H 0.584695 0.862480 0.069595 0.083 Uiso 1 1 calc R U . A 1
N13 N 0.8425(7) 0.2460(11) 0.1572(4) 0.060(2) Uani 1 1 d . . . A 1
N14 N 0.8273(7) 0.2832(10) 0.2374(4) 0.061(2) Uani 1 1 d . . . A 1
C15 C 0.8788(10) 0.1726(13) 0.2795(7) 0.071(3) Uani 1 1 d . . . A 1
H15 H 0.882997 0.164749 0.336932 0.085 Uiso 1 1 calc R U . A 1
C16 C 0.9263(10) 0.0685(14) 0.2263(7) 0.082(3) Uani 1 1 d . . . A 1
H16 H 0.965799 -0.021614 0.241334 0.098 Uiso 1 1 calc R U . A 1
C17 C 0.9056(11) 0.1200(14) 0.1495(8) 0.084(4) Uani 1 1 d . . . A 1
H17 H 0.930741 0.075752 0.100811 0.101 Uiso 1 1 calc R U . A 1
Br1A Br 0.52483(14) 1.05860(15) 0.20759(8) 0.0627(4) Uani 0.72 1 d . . P A 1
N19 N 0.7501(7) 0.4816(9) 0.3632(4) 0.057(2) Uani 1 1 d . . . A 1
C20 C 0.8613(8) 0.5347(11) 0.4059(5) 0.057(3) Uani 1 1 d . . . A 1
C21 C 0.8693(8) 0.5399(10) 0.4889(5) 0.056(2) Uani 1 1 d . . . A 1
H21 H 0.950995 0.575222 0.518584 0.067 Uiso 1 1 calc R U . A 1
C22 C 0.7542(9) 0.4921(11) 0.5280(5) 0.059(3) Uani 1 1 d . . . A 1
H22 H 0.756558 0.497222 0.585533 0.071 Uiso 1 1 calc R U . A 1
C23 C 0.6354(9) 0.4367(11) 0.4858(5) 0.058(3) Uani 1 1 d . . . A 1
H23 H 0.557551 0.401287 0.512854 0.069 Uiso 1 1 calc R U . A 1
C24 C 0.6368(9) 0.4360(10) 0.4030(5) 0.053(2) Uani 1 1 d . . . A 1
N25 N 0.9646(7) 0.5737(9) 0.3539(4) 0.0521(19) Uani 1 1 d . . . A 1
N26 N 0.9333(7) 0.5572(10) 0.2730(4) 0.060(2) Uani 1 1 d . . . A 1
C27 C 1.0439(11) 0.6055(11) 0.2371(6) 0.071(3) Uani 1 1 d . . . A 1
H27 H 1.053205 0.603210 0.180188 0.085 Uiso 1 1 calc R U . A 1
C28 C 1.1472(10) 0.6612(11) 0.2949(6) 0.064(3) Uani 1 1 d . . . A 1
C29 C 1.0917(10) 0.6381(11) 0.3672(5) 0.061(3) Uani 1 1 d . . . A 1
H29 H 1.134859 0.662929 0.418750 0.073 Uiso 1 1 calc R U . A 1
N30 N 0.5313(7) 0.3900(9) 0.3471(4) 0.060(2) Uani 1 1 d . . . A 1
N31 N 0.5564(8) 0.4063(9) 0.2649(4) 0.061(2) Uani 1 1 d . . . A 1
C32 C 0.4342(9) 0.3684(12) 0.2250(6) 0.072(3) Uani 1 1 d . . . A 1
H32 H 0.418324 0.368854 0.167583 0.086 Uiso 1 1 calc R U . A 1
C33 C 0.3333(10) 0.3285(12) 0.2784(6) 0.073(3) Uani 1 1 d . . . A 1
H33 H 0.239663 0.297271 0.264963 0.088 Uiso 1 1 calc R U . A 1
C34 C 0.3993(10) 0.3441(12) 0.3551(6) 0.072(3) Uani 1 1 d . . . A 1
H34 H 0.358242 0.325516 0.404882 0.086 Uiso 1 1 calc R U . A 1
Br3A Br 1.31361(12) 0.74612(16) 0.27443(8) 0.0874(5) Uani 0.88 1 d . . P A 1
Br1B Br 1.0349(4) -0.0572(4) 0.24010(19) 0.0662(11) Uani 0.28 1 d . . P B 2
Br3B Br 0.1984(10) 0.2397(13) 0.2770(6) 0.087(3) Uiso 0.12 1 d . . P C 2
B36 B 1.2089(11) 0.4096(13) 0.5437(7) 0.052(3) Uani 1 1 d . . . . .
F37 F 1.3384(5) 0.3422(7) 0.5544(3) 0.0766(17) Uani 1 1 d . . . . .
F38 F 1.1436(5) 0.3691(6) 0.4680(3) 0.0665(15) Uani 1 1 d . . . . .
F39 F 1.2284(6) 0.5580(8) 0.5428(3) 0.0850(17) Uani 1 1 d . . . . .
F40 F 1.1246(5) 0.3740(7) 0.6050(3) 0.0745(16) Uani 1 1 d . . . . .
B41 B 0.1667(12) 0.4110(15) 0.0436(7) 0.063(3) Uani 1 1 d . . . . .
F42 F 0.1445(6) 0.3228(6) 0.1086(3) 0.0806(17) Uani 1 1 d . . . . .
F43 F 0.3098(6) 0.4439(7) 0.0447(3) 0.0853(19) Uani 1 1 d . . . . .
F44 F 0.1231(5) 0.3491(6) -0.0285(3) 0.0715(16) Uani 1 1 d . . . . .
F45 F 0.0904(7) 0.5353(7) 0.0530(3) 0.0911(19) Uani 1 1 d . . . . .

loop_
_atom_site_aniso_label
_atom_site_aniso_U_11
_atom_site_aniso_U_22
_atom_site_aniso_U_33
_atom_site_aniso_U_23
_atom_site_aniso_U_13
_atom_site_aniso_U_12
Fe1 0.0538(7) 0.0790(10) 0.0381(6) -0.0067(7) 0.0115(5) -0.0083(7)
N2 0.053(4) 0.072(6) 0.046(4) 0.015(5) 0.012(3) -0.006(5)
C3 0.059(5) 0.082(8) 0.044(5) -0.021(6) 0.012(5) -0.019(6)
C4 0.085(7) 0.098(10) 0.043(6) 0.000(6) 0.009(5) -0.034(7)
C5 0.093(8) 0.103(11) 0.047(6) -0.017(7) 0.015(6) -0.033(8)
C6 0.089(7) 0.104(10) 0.049(6) -0.024(7) 0.027(6) -0.025(7)
C7 0.066(6) 0.064(8) 0.061(7) -0.026(7) 0.021(5) -0.016(6)
N8 0.072(5) 0.098(8) 0.043(5) 0.011(5) 0.013(4) -0.023(5)
N9 0.056(5) 0.095(7) 0.038(4) -0.008(5) 0.008(4) -0.016(5)
C10 0.055(6) 0.099(10) 0.043(5) 0.003(7) 0.000(5) 0.001(6)
C11 0.057(6) 0.078(8) 0.060(6) 0.002(6) 0.007(5) -0.001(6)
C12 0.058(6) 0.098(10) 0.050(6) 0.011(7) -0.002(5) 0.001(6)
N13 0.048(4) 0.084(7) 0.048(5) -0.019(5) 0.012(4) -0.021(5)
N14 0.049(4) 0.081(7) 0.055(5) -0.015(5) 0.023(4) -0.003(5)
C15 0.061(6) 0.073(8) 0.079(8) -0.001(7) -0.002(6) 0.009(6)
C16 0.076(7) 0.084(9) 0.085(8) -0.037(8) 0.000(6) 0.023(7)
C17 0.059(6) 0.107(11) 0.088(9) -0.053(8) 0.020(6) -0.003(7)
Br1A 0.0686(8) 0.0507(8) 0.0687(9) -0.0069(8) 0.0044(6) 0.0106(8)
N19 0.054(4) 0.080(6) 0.037(4) -0.014(4) 0.006(3) -0.011(4)
C20 0.052(5) 0.074(8) 0.045(5) 0.006(5) 0.009(4) 0.001(5)
C21 0.059(5) 0.066(7) 0.042(5) 0.000(5) -0.003(4) 0.005(5)
C22 0.068(6) 0.080(7) 0.031(4) -0.004(5) 0.008(4) -0.004(6)
C23 0.060(5) 0.074(8) 0.041(5) 0.008(5) 0.019(4) 0.001(5)
C24 0.052(5) 0.058(7) 0.049(5) -0.007(5) 0.007(4) -0.012(5)
N25 0.044(4) 0.068(5) 0.045(4) -0.008(4) 0.006(3) 0.001(4)
N26 0.060(4) 0.085(6) 0.037(4) -0.009(4) 0.012(3) -0.023(5)
C27 0.080(7) 0.074(9) 0.061(6) -0.010(6) 0.020(6) -0.021(6)
C28 0.068(6) 0.067(7) 0.057(6) -0.010(6) 0.013(5) -0.015(6)
C29 0.074(7) 0.060(7) 0.049(6) -0.014(5) 0.003(5) 0.004(6)
N30 0.055(4) 0.079(6) 0.047(4) -0.015(4) 0.021(4) -0.007(4)
N31 0.063(5) 0.079(6) 0.042(4) 0.000(4) 0.007(4) -0.003(4)
C32 0.051(5) 0.102(9) 0.064(6) -0.027(6) 0.009(5) -0.014(6)
C33 0.055(6) 0.085(8) 0.083(7) -0.009(7) 0.029(6) -0.034(6)
C34 0.060(6) 0.102(9) 0.056(6) -0.002(6) 0.021(5) -0.011(6)
Br3A 0.0600(7) 0.1242(12) 0.0815(8) -0.0291(8) 0.0308(6) -0.0426(8)
Br1B 0.092(3) 0.057(3) 0.0515(19) 0.0169(17) 0.0213(18) 0.032(2)
B36 0.054(6) 0.046(8) 0.056(7) 0.000(6) 0.020(6) 0.001(6)
F37 0.061(3) 0.119(5) 0.052(3) 0.011(3) 0.018(3) 0.005(3)
F38 0.068(3) 0.080(4) 0.051(3) -0.006(3) -0.001(3) 0.003(3)
F39 0.098(4) 0.097(5) 0.059(3) 0.000(4) -0.001(3) -0.021(4)
F40 0.066(3) 0.105(5) 0.055(3) 0.006(3) 0.021(3) 0.000(3)
B41 0.063(7) 0.082(10) 0.048(7) 0.005(7) 0.022(6) 0.011(7)
F42 0.094(4) 0.088(4) 0.061(3) 0.026(3) 0.012(3) -0.009(3)
F43 0.076(3) 0.127(6) 0.054(3) -0.016(3) 0.010(3) -0.031(4)
F44 0.063(3) 0.094(5) 0.057(3) -0.008(3) 0.000(3) -0.002(3)
F45 0.135(5) 0.083(5) 0.057(3) 0.002(3) 0.019(3) 0.018(5)

_geom_special_details            
;
 All esds (except the esd in the dihedral angle between two l.s. planes)
 are estimated using the full covariance matrix.  The cell esds are taken
 into account individually in the estimation of esds in distances, angles
 and torsion angles; correlations between esds in cell parameters are only
 used when they are defined by crystal symmetry.  An approximate (isotropic)
 treatment of cell esds is used for estimating esds involving l.s. planes.
;
loop_
_geom_bond_atom_site_label_1
_geom_bond_atom_site_label_2
_geom_bond_distance
_geom_bond_site_symmetry_2
_geom_bond_publ_flag
Fe1 N2 1.904(7) . ?
Fe1 N9 1.959(10) . ?
Fe1 N14 1.981(9) . ?
Fe1 N19 1.891(6) . ?
Fe1 N26 1.943(7) . ?
Fe1 N31 1.966(7) . ?
N2 C3 1.337(12) . ?
N2 C7 1.320(12) . ?
C3 C4 1.384(11) . ?
C3 N8 1.399(14) . ?
C4 H4 0.9500 . ?
C4 C5 1.409(15) . ?
C5 H5 0.9500 . ?
C5 C6 1.350(16) . ?
C6 H6 0.9500 . ?
C6 C7 1.397(12) . ?
C7 N13 1.396(13) . ?
N8 N9 1.397(9) . ?
N8 C12 1.362(13) . ?
N9 C10 1.328(13) . ?
C10 H10 0.9500 . ?
C10 C11 1.383(13) . ?
C11 C12 1.340(13) . ?
C11 Br1A 1.751(11) . ?
C12 H12 0.9500 . ?
N13 N14 1.386(9) . ?
N13 C17 1.334(13) . ?
N14 C15 1.323(12) . ?
C15 H15 0.9500 . ?
C15 C16 1.408(14) . ?
C16 H16 0.9500 . ?
C16 C17 1.359(14) . ?
C17 H17 0.9500 . ?
N19 C20 1.328(10) . ?
N19 C24 1.368(10) . ?
C20 C21 1.370(11) . ?
C20 N25 1.398(10) . ?
C21 H21 0.9500 . ?
C21 C22 1.383(11) . ?
C22 H22 0.9500 . ?
C22 C23 1.389(11) . ?
C23 H23 0.9500 . ?
C23 C24 1.369(11) . ?
C24 N30 1.387(10) . ?
N25 N26 1.358(8) . ?
N25 C29 1.356(11) . ?
N26 C27 1.323(11) . ?
C27 H27 0.9500 . ?
C27 C28 1.423(13) . ?
C28 C29 1.355(11) . ?
C28 Br3A 1.824(9) . ?
C29 H29 0.9500 . ?
N30 N31 1.403(9) . ?
N30 C34 1.343(11) . ?
N31 C32 1.346(11) . ?
C32 H32 0.9500 . ?
C32 C33 1.398(11) . ?
C33 H33 0.9500 . ?
C33 C34 1.384(12) . ?
C34 H34 0.9500 . ?
B36 F37 1.386(11) . ?
B36 F38 1.410(12) . ?
B36 F39 1.402(12) . ?
B36 F40 1.375(11) . ?
B41 F42 1.383(12) . ?
B41 F43 1.395(12) . ?
B41 F44 1.364(13) . ?
B41 F45 1.386(13) . ?

loop_
_geom_angle_atom_site_label_1
_geom_angle_atom_site_label_2
_geom_angle_atom_site_label_3
_geom_angle
_geom_angle_site_symmetry_1
_geom_angle_site_symmetry_3
_geom_angle_publ_flag
N2 Fe1 N9 81.1(4) . . ?
N2 Fe1 N14 79.5(4) . . ?
N2 Fe1 N26 100.0(3) . . ?
N2 Fe1 N31 100.0(3) . . ?
N9 Fe1 N14 160.4(3) . . ?
N9 Fe1 N31 92.0(3) . . ?
N19 Fe1 N2 177.3(4) . . ?
N19 Fe1 N9 101.6(3) . . ?
N19 Fe1 N14 97.9(3) . . ?
N19 Fe1 N26 80.3(3) . . ?
N19 Fe1 N31 79.9(3) . . ?
N26 Fe1 N9 89.3(4) . . ?
N26 Fe1 N14 91.3(3) . . ?
N26 Fe1 N31 160.0(3) . . ?
N31 Fe1 N14 94.1(3) . . ?
C3 N2 Fe1 118.4(7) . . ?
C7 N2 Fe1 120.5(7) . . ?
C7 N2 C3 121.1(9) . . ?
N2 C3 C4 122.0(11) . . ?
N2 C3 N8 112.6(8) . . ?
C4 C3 N8 125.4(12) . . ?
C3 C4 H4 122.1 . . ?
C3 C4 C5 115.8(11) . . ?
C5 C4 H4 122.1 . . ?
C4 C5 H5 119.0 . . ?
C6 C5 C4 122.1(10) . . ?
C6 C5 H5 119.0 . . ?
C5 C6 H6 121.0 . . ?
C5 C6 C7 117.9(11) . . ?
C7 C6 H6 121.0 . . ?
N2 C7 C6 121.0(11) . . ?
N2 C7 N13 111.7(8) . . ?
N13 C7 C6 127.3(11) . . ?
N9 N8 C3 115.4(10) . . ?
C12 N8 C3 135.7(9) . . ?
C12 N8 N9 108.7(9) . . ?
N8 N9 Fe1 112.4(7) . . ?
C10 N9 Fe1 142.7(7) . . ?
C10 N9 N8 104.9(9) . . ?
N9 C10 H10 124.2 . . ?
N9 C10 C11 111.5(9) . . ?
C11 C10 H10 124.2 . . ?
C10 C11 Br1A 126.8(8) . . ?
C12 C11 C10 106.1(10) . . ?
C12 C11 Br1A 126.9(9) . . ?
N8 C12 H12 125.6 . . ?
C11 C12 N8 108.7(9) . . ?
C11 C12 H12 125.6 . . ?
N14 N13 C7 115.7(9) . . ?
C17 N13 C7 131.4(9) . . ?
C17 N13 N14 112.9(10) . . ?
N13 N14 Fe1 112.7(7) . . ?
C15 N14 Fe1 142.9(7) . . ?
C15 N14 N13 104.4(9) . . ?
N14 C15 H15 125.2 . . ?
N14 C15 C16 109.7(10) . . ?
C16 C15 H15 125.2 . . ?
C15 C16 H16 126.1 . . ?
C17 C16 C15 107.7(12) . . ?
C17 C16 H16 126.1 . . ?
N13 C17 C16 105.3(10) . . ?
N13 C17 H17 127.4 . . ?
C16 C17 H17 127.4 . . ?
C20 N19 Fe1 119.9(5) . . ?
C20 N19 C24 119.1(6) . . ?
C24 N19 Fe1 121.0(5) . . ?
N19 C20 C21 122.3(8) . . ?
N19 C20 N25 109.9(7) . . ?
C21 C20 N25 127.7(8) . . ?
C20 C21 H21 121.2 . . ?
C20 C21 C22 117.6(8) . . ?
C22 C21 H21 121.2 . . ?
C21 C22 H22 119.0 . . ?
C21 C22 C23 122.0(7) . . ?
C23 C22 H22 119.0 . . ?
C22 C23 H23 121.9 . . ?
C24 C23 C22 116.2(8) . . ?
C24 C23 H23 121.9 . . ?
N19 C24 C23 122.7(8) . . ?
N19 C24 N30 109.6(7) . . ?
C23 C24 N30 127.7(8) . . ?
N26 N25 C20 117.3(7) . . ?
C29 N25 C20 132.4(7) . . ?
C29 N25 N26 110.1(7) . . ?
N25 N26 Fe1 112.6(5) . . ?
C27 N26 Fe1 141.4(6) . . ?
C27 N26 N25 105.9(7) . . ?
N26 C27 H27 124.5 . . ?
N26 C27 C28 111.0(8) . . ?
C28 C27 H27 124.5 . . ?
C27 C28 Br3A 127.2(7) . . ?
C29 C28 C27 103.9(8) . . ?
C29 C28 Br3A 128.8(8) . . ?
N25 C29 H29 125.5 . . ?
C28 C29 N25 108.9(8) . . ?
C28 C29 H29 125.5 . . ?
C24 N30 N31 116.7(7) . . ?
C34 N30 C24 132.4(7) . . ?
C34 N30 N31 110.6(7) . . ?
N30 N31 Fe1 112.8(5) . . ?
C32 N31 Fe1 142.9(6) . . ?
C32 N31 N30 104.3(7) . . ?
N31 C32 H32 124.2 . . ?
N31 C32 C33 111.6(9) . . ?
C33 C32 H32 124.2 . . ?
C32 C33 H33 127.4 . . ?
C34 C33 C32 105.2(8) . . ?
C34 C33 H33 127.4 . . ?
N30 C34 C33 108.3(8) . . ?
N30 C34 H34 125.9 . . ?
C33 C34 H34 125.9 . . ?
F37 B36 F38 109.0(8) . . ?
F37 B36 F39 109.6(9) . . ?
F39 B36 F38 107.9(9) . . ?
F40 B36 F37 110.7(9) . . ?
F40 B36 F38 110.1(8) . . ?
F40 B36 F39 109.4(8) . . ?
F42 B41 F43 108.7(9) . . ?
F42 B41 F45 107.8(8) . . ?
F44 B41 F42 111.8(11) . . ?
F44 B41 F43 110.2(8) . . ?
F44 B41 F45 108.9(9) . . ?
F45 B41 F43 109.3(10) . . ?

loop_
_geom_torsion_atom_site_label_1
_geom_torsion_atom_site_label_2
_geom_torsion_atom_site_label_3
_geom_torsion_atom_site_label_4
_geom_torsion
_geom_torsion_site_symmetry_1
_geom_torsion_site_symmetry_2
_geom_torsion_site_symmetry_3
_geom_torsion_site_symmetry_4
_geom_torsion_publ_flag
Fe1 N2 C3 C4 -179.0(6) . . . . ?
Fe1 N2 C3 N8 0.8(10) . . . . ?
Fe1 N2 C7 C6 -180.0(7) . . . . ?
Fe1 N2 C7 N13 -1.0(10) . . . . ?
Fe1 N9 C10 C11 -179.3(8) . . . . ?
Fe1 N14 C15 C16 -176.3(7) . . . . ?
Fe1 N19 C20 C21 -179.6(7) . . . . ?
Fe1 N19 C20 N25 -2.8(11) . . . . ?
Fe1 N19 C24 C23 179.4(7) . . . . ?
Fe1 N19 C24 N30 0.2(10) . . . . ?
Fe1 N26 C27 C28 175.7(9) . . . . ?
Fe1 N31 C32 C33 -178.5(9) . . . . ?
N2 C3 C4 C5 -1.2(13) . . . . ?
N2 C3 N8 N9 2.4(11) . . . . ?
N2 C3 N8 C12 176.9(9) . . . . ?
N2 C7 N13 N14 2.4(10) . . . . ?
N2 C7 N13 C17 -175.3(9) . . . . ?
C3 N2 C7 C6 -0.5(14) . . . . ?
C3 N2 C7 N13 178.4(7) . . . . ?
C3 C4 C5 C6 -0.1(15) . . . . ?
C3 N8 N9 Fe1 -4.4(9) . . . . ?
C3 N8 N9 C10 177.1(8) . . . . ?
C3 N8 C12 C11 -175.1(10) . . . . ?
C4 C3 N8 N9 -177.8(8) . . . . ?
C4 C3 N8 C12 -3.2(17) . . . . ?
C4 C5 C6 C7 1.1(16) . . . . ?
C5 C6 C7 N2 -0.8(15) . . . . ?
C5 C6 C7 N13 -179.5(9) . . . . ?
C6 C7 N13 N14 -178.8(8) . . . . ?
C6 C7 N13 C17 3.5(15) . . . . ?
C7 N2 C3 C4 1.5(13) . . . . ?
C7 N2 C3 N8 -178.6(7) . . . . ?
C7 N13 N14 Fe1 -2.6(8) . . . . ?
C7 N13 N14 C15 179.6(7) . . . . ?
C7 N13 C17 C16 -179.0(9) . . . . ?
N8 C3 C4 C5 179.0(9) . . . . ?
N8 N9 C10 C11 -1.6(10) . . . . ?
N9 Fe1 N19 C20 -85.5(8) . . . . ?
N9 Fe1 N19 C24 92.0(8) . . . . ?
N9 N8 C12 C11 -0.3(11) . . . . ?
N9 C10 C11 C12 1.4(11) . . . . ?
N9 C10 C11 Br1A 176.7(7) . . . . ?
C10 C11 C12 N8 -0.6(11) . . . . ?
C12 N8 N9 Fe1 179.7(6) . . . . ?
C12 N8 N9 C10 1.2(10) . . . . ?
N13 N14 C15 C16 0.4(10) . . . . ?
N14 Fe1 N19 C20 91.7(8) . . . . ?
N14 Fe1 N19 C24 -90.7(7) . . . . ?
N14 N13 C17 C16 3.2(11) . . . . ?
N14 C15 C16 C17 1.5(12) . . . . ?
C15 C16 C17 N13 -2.8(12) . . . . ?
C17 N13 N14 Fe1 175.5(6) . . . . ?
C17 N13 N14 C15 -2.3(10) . . . . ?
Br1A C11 C12 N8 -175.9(7) . . . . ?
N19 C20 C21 C22 -2.2(15) . . . . ?
N19 C20 N25 N26 2.5(12) . . . . ?
N19 C20 N25 C29 176.2(10) . . . . ?
N19 C24 N30 N31 -3.5(11) . . . . ?
N19 C24 N30 C34 -175.7(10) . . . . ?
C20 N19 C24 C23 -3.0(14) . . . . ?
C20 N19 C24 N30 177.8(9) . . . . ?
C20 C21 C22 C23 1.7(15) . . . . ?
C20 N25 N26 Fe1 -1.2(11) . . . . ?
C20 N25 N26 C27 177.8(9) . . . . ?
C20 N25 C29 C28 -175.7(10) . . . . ?
C21 C20 N25 N26 179.1(9) . . . . ?
C21 C20 N25 C29 -7.2(18) . . . . ?
C21 C22 C23 C24 -1.8(15) . . . . ?
C22 C23 C24 N19 2.5(14) . . . . ?
C22 C23 C24 N30 -178.4(9) . . . . ?
C23 C24 N30 N31 177.3(9) . . . . ?
C23 C24 N30 C34 5.1(17) . . . . ?
C24 N19 C20 C21 2.8(15) . . . . ?
C24 N19 C20 N25 179.6(8) . . . . ?
C24 N30 N31 Fe1 5.2(10) . . . . ?
C24 N30 N31 C32 -173.7(9) . . . . ?
C24 N30 C34 C33 172.6(10) . . . . ?
N25 C20 C21 C22 -178.4(10) . . . . ?
N25 N26 C27 C28 -2.9(12) . . . . ?
N26 Fe1 N19 C20 1.8(8) . . . . ?
N26 Fe1 N19 C24 179.3(8) . . . . ?
N26 N25 C29 C28 -1.6(11) . . . . ?
N26 C27 C28 C29 1.9(12) . . . . ?
N26 C27 C28 Br3A -177.2(8) . . . . ?
C27 C28 C29 N25 -0.1(11) . . . . ?
C29 N25 N26 Fe1 -176.3(6) . . . . ?
C29 N25 N26 C27 2.8(11) . . . . ?
N30 N31 C32 C33 -0.3(12) . . . . ?
N31 Fe1 N19 C20 -175.5(8) . . . . ?
N31 Fe1 N19 C24 2.1(7) . . . . ?
N31 N30 C34 C33 0.1(12) . . . . ?
N31 C32 C33 C34 0.3(14) . . . . ?
C32 C33 C34 N30 -0.2(13) . . . . ?
C34 N30 N31 Fe1 179.0(7) . . . . ?
C34 N30 N31 C32 0.1(11) . . . . ?
Br3A C28 C29 N25 179.0(7) . . . . ?

_shelx_res_file                  
;
TITL DataFiles/shelxt_a.res in P2(1)
    shelxt_a.res
    created by SHELXL-2018/3 at 18:36:11 on 17-May-2022
CELL 0.6889 9.5177 9.3657 16.5245 90 93.848 90
ZERR 2 0.0012 0.0013 0.0025 0 0.013 0
LATT -1
SYMM -X,0.5+Y,-Z
SFAC C H B Br F Fe N
DISP B 0.0004 0.0006 6.3277
DISP Br -0.2833 2.3431 9168.3517
DISP C 0.0019 0.0015 10.8482
DISP F 0.0124 0.0097 47.6614
DISP Fe 0.2961 0.8007 3218.14
DISP H 0 0 0.6228
DISP N 0.0037 0.0031 18.3366
UNIT 44 32 4 4 16 2 20

L.S. 10
PLAN  5 0 0
TEMP -173
CONF
BOND
MORE -1
BOND $H
fmap 2 1 53
acta 49.64
OMIT -3 52.96
OMIT 4 -1 11
OMIT 1 0 0
OMIT 3 -4 11
OMIT -1 1 2
OMIT -1 -1 2
OMIT 3 -3 8
OMIT -2 0 2
REM <olex2.extras>
REM <HklSrc "%.\\shelxt_a.HKL">
REM </olex2.extras>

WGHT    0.041300
FVAR       0.56829
PART 1
FE1   6    0.747131    0.476734    0.248691    11.00000    0.05379    0.07902 =
         0.03810   -0.00666    0.01146   -0.00825
N2    7    0.746797    0.462755    0.133714    11.00000    0.05334    0.07206 =
         0.04581    0.01457    0.01191   -0.00581
C3    1    0.698709    0.573556    0.088982    11.00000    0.05911    0.08229 =
         0.04371   -0.02080    0.01227   -0.01919
C4    1    0.692971    0.571027    0.005063    11.00000    0.08477    0.09783 =
         0.04268   -0.00039    0.00923   -0.03435
AFIX  43
H4    2    0.657194    0.648978   -0.026823    11.00000   -1.20000
AFIX   0
C5    1    0.743489    0.445656   -0.030125    11.00000    0.09252    0.10256 =
         0.04668   -0.01697    0.01453   -0.03264
AFIX  43
H5    2    0.741560    0.438822   -0.087549    11.00000   -1.20000
AFIX   0
C6    1    0.794524    0.334980    0.015147    11.00000    0.08895    0.10361 =
         0.04904   -0.02401    0.02667   -0.02525
AFIX  43
H6    2    0.829628    0.251833   -0.009522    11.00000   -1.20000
AFIX   0
C7    1    0.794123    0.346505    0.099442    11.00000    0.06553    0.06433 =
         0.06126   -0.02558    0.02113   -0.01584
N8    7    0.656314    0.687547    0.136348    11.00000    0.07151    0.09833 =
         0.04326    0.01121    0.01335   -0.02275
N9    7    0.676560    0.667985    0.220145    11.00000    0.05582    0.09498 =
         0.03805   -0.00840    0.00816   -0.01621
C10   1    0.635879    0.790084    0.252129    11.00000    0.05548    0.09864 =
         0.04307    0.00321   -0.00007    0.00107
AFIX  43
H10   2    0.635566    0.807865    0.308717    11.00000   -1.20000
AFIX   0
C11   1    0.594048    0.888046    0.192720    11.00000    0.05651    0.07808 =
         0.06046    0.00171    0.00714   -0.00117
C12   1    0.606697    0.822085    0.121643    11.00000    0.05831    0.09815 =
         0.05016    0.01060   -0.00215    0.00138
AFIX  43
H12   2    0.584695    0.862480    0.069595    11.00000   -1.20000
AFIX   0
N13   7    0.842480    0.246013    0.157200    11.00000    0.04821    0.08414 =
         0.04774   -0.01907    0.01248   -0.02071
N14   7    0.827326    0.283185    0.237357    11.00000    0.04860    0.08124 =
         0.05490   -0.01505    0.02321   -0.00287
C15   1    0.878777    0.172647    0.279504    11.00000    0.06074    0.07272 =
         0.07911   -0.00097   -0.00225    0.00917
AFIX  43
H15   2    0.882997    0.164749    0.336932    11.00000   -1.20000
AFIX   0
C16   1    0.926332    0.068484    0.226280    11.00000    0.07643    0.08415 =
         0.08467   -0.03693   -0.00029    0.02265
AFIX  43
H16   2    0.965799   -0.021614    0.241334    11.00000   -1.20000
AFIX   0
C17   1    0.905628    0.119997    0.149519    11.00000    0.05932    0.10746 =
         0.08768   -0.05297    0.01953   -0.00289
AFIX  43
H17   2    0.930741    0.075752    0.100811    11.00000   -1.20000
AFIX   0
BR1A  4    0.524834    1.058601    0.207588    10.72000    0.06863    0.05071 =
         0.06869   -0.00689    0.00436    0.01056
N19   7    0.750065    0.481598    0.363212    11.00000    0.05440    0.08012 =
         0.03736   -0.01398    0.00629   -0.01144
C20   1    0.861266    0.534650    0.405910    11.00000    0.05194    0.07391 =
         0.04451    0.00604    0.00851    0.00125
C21   1    0.869315    0.539940    0.488932    11.00000    0.05882    0.06597 =
         0.04231    0.00027   -0.00324    0.00539
AFIX  43
H21   2    0.950995    0.575222    0.518584    11.00000   -1.20000
AFIX   0
C22   1    0.754237    0.492061    0.528043    11.00000    0.06807    0.07957 =
         0.03094   -0.00417    0.00755   -0.00421
AFIX  43
H22   2    0.756558    0.497222    0.585533    11.00000   -1.20000
AFIX   0
C23   1    0.635389    0.436666    0.485826    11.00000    0.05967    0.07445 =
         0.04056    0.00778    0.01882    0.00126
AFIX  43
H23   2    0.557551    0.401287    0.512854    11.00000   -1.20000
AFIX   0
C24   1    0.636844    0.435971    0.403034    11.00000    0.05192    0.05841 =
         0.04930   -0.00676    0.00726   -0.01215
N25   7    0.964633    0.573684    0.353911    11.00000    0.04417    0.06792 =
         0.04455   -0.00791    0.00558    0.00123
N26   7    0.933302    0.557180    0.273036    11.00000    0.05974    0.08467 =
         0.03724   -0.00856    0.01238   -0.02267
C27   1    1.043934    0.605450    0.237059    11.00000    0.08027    0.07421 =
         0.06052   -0.00979    0.02004   -0.02059
AFIX  43
H27   2    1.053205    0.603210    0.180188    11.00000   -1.20000
AFIX   0
C28   1    1.147167    0.661156    0.294870    11.00000    0.06800    0.06727 =
         0.05708   -0.01023    0.01283   -0.01485
C29   1    1.091707    0.638057    0.367168    11.00000    0.07378    0.06028 =
         0.04919   -0.01409    0.00341    0.00417
AFIX  43
H29   2    1.134859    0.662929    0.418750    11.00000   -1.20000
AFIX   0
N30   7    0.531286    0.390008    0.347074    11.00000    0.05544    0.07926 =
         0.04652   -0.01461    0.02098   -0.00745
N31   7    0.556421    0.406277    0.264869    11.00000    0.06298    0.07930 =
         0.04245    0.00044    0.00680   -0.00287
C32   1    0.434151    0.368442    0.224961    11.00000    0.05103    0.10193 =
         0.06358   -0.02656    0.00862   -0.01361
AFIX  43
H32   2    0.418324    0.368854    0.167583    11.00000   -1.20000
AFIX   0
C33   1    0.333310    0.328455    0.278408    11.00000    0.05534    0.08470 =
         0.08297   -0.00924    0.02871   -0.03356
AFIX  43
H33   2    0.239663    0.297271    0.264963    11.00000   -1.20000
AFIX   0
C34   1    0.399281    0.344084    0.355105    11.00000    0.06006    0.10192 =
         0.05585   -0.00250    0.02128   -0.01059
AFIX  43
H34   2    0.358242    0.325516    0.404882    11.00000   -1.20000
AFIX   0
BR3A  4    1.313608    0.746118    0.274428    10.88000    0.06004    0.12417 =
         0.08153   -0.02910    0.03080   -0.04259

PART 2
BR1B  4    1.034861   -0.057224    0.240104    10.28000    0.09206    0.05713 =
         0.05154    0.01694    0.02131    0.03170

BR3B  4    0.198395    0.239748    0.277004    10.12000    0.08699
PART 0
B36   3    1.208875    0.409638    0.543685    11.00000    0.05449    0.04639 =
         0.05626   -0.00044    0.02007    0.00056
F37   5    1.338374    0.342210    0.554419    11.00000    0.06086    0.11889 =
         0.05194    0.01115    0.01755    0.00480
F38   5    1.143637    0.369122    0.468026    11.00000    0.06807    0.08010 =
         0.05052   -0.00573   -0.00121    0.00303
F39   5    1.228389    0.558003    0.542762    11.00000    0.09794    0.09726 =
         0.05914    0.00019   -0.00059   -0.02116
F40   5    1.124613    0.374005    0.605005    11.00000    0.06614    0.10474 =
         0.05491    0.00650    0.02079    0.00001

B41   3    0.166684    0.410982    0.043554    11.00000    0.06274    0.08167 =
         0.04845    0.00528    0.02212    0.01127
F42   5    0.144465    0.322797    0.108628    11.00000    0.09406    0.08816 =
         0.06066    0.02622    0.01238   -0.00880
F43   5    0.309775    0.443864    0.044712    11.00000    0.07551    0.12743 =
         0.05381   -0.01641    0.01005   -0.03144
F44   5    0.123137    0.349136   -0.028513    11.00000    0.06316    0.09393 =
         0.05678   -0.00774   -0.00044   -0.00210
F45   5    0.090401    0.535288    0.053025    11.00000    0.13507    0.08260 =
         0.05743    0.00156    0.01925    0.01754
HKLF 4


REM  DataFiles/shelxt_a.res in P2(1)
REM wR2 = 0.1075, GooF = S = 0.765, Restrained GooF = 0.765 for all data
REM R1 = 0.0502 for 2873 Fo > 4sig(Fo) and 0.0969 for all 6420 data
REM 419 parameters refined using 1 restraints

END

WGHT      0.0412      0.0000

REM Highest difference peak  0.550,  deepest hole -0.684,  1-sigma level  0.066
Q1    1   1.2990  0.7669  0.2589  11.00000  0.05    0.55
Q2    1   1.3506  0.7051  0.3173  11.00000  0.05    0.55
Q3    1   0.4428  1.0125  0.2349  11.00000  0.05    0.51
Q4    1   1.2481  0.7741  0.2828  11.00000  0.05    0.30
Q5    1   0.8402  0.5600  0.2556  11.00000  0.05    0.29
;
_shelx_res_checksum              688
_olex2_submission_special_instructions 'No special instructions were received'
_exptl_crystal_recrystallization_method 
'Re-crystallisation from solvent: nitromethane/diethyl ether'
_exptl_crystal_preparation       'Magnetic properties'
####################################################################### 
# 
# This file contains crystal structure data downloaded from the 
# Cambridge Structural Database (CSD) hosted by the Cambridge 
# Crystallographic Data Centre (CCDC).
# 
# Full information about CCDC data access policies and citation 
# guidelines are available at http://www.ccdc.cam.ac.uk/access/V1 
# 
# Audit and citation data items may have been added by the CCDC. 
# Please retain this information to preserve the provenance of 
# this file and to allow appropriate attribution of the data. 
# 
#######################################################################

data_rw5_220d
_database_code_depnum_ccdc_archive 'CCDC 2411011'
loop_
_audit_author_name
_audit_author_address
'Malcolm Halcrow'
;University of Leeds
United Kingdom
;
_audit_update_record             
;
2024-12-17 deposited with the CCDC.	2025-04-10 downloaded from the CCDC.
;
_vrf_PLAT308_global              
;
PROBLEM: Single Bonded Metal Atom in Structure (Unusual) Fe1A Check        
RESPONSE: This is a whole molecule disorder refinement. Two orientations 
for each ligand were refined, which occur randomly and independently 
in the lattice. In principle, that should lead to four distinct positions 
for Fe1, but only three unique sites for Fe1 were located and refined. 
The singly bonded metal atom is an artefact of how the metal and ligand 
disorder was treated in the SHELXL input, to avoid tabulating spurious 
metric parameters. It is described properly in this cif file, and no
other action is required.
;
_audit_creation_date             2023-08-04
_audit_creation_method           
;
Olex2 1.5
(compiled 2021.07.19 svn.r715e62df for OlexSys, GUI svn.r6383)
;
_shelx_SHELXL_version_number     2018/3

_chemical_name_common            ?
_chemical_name_systematic        
Bis[2-{4-methylpyrazol-1-yl}-6-{pyrazol-1-yl}pyridine]iron(II)di(perchlorate)
_chemical_formula_moiety         'C24 H22 Fe N10, 2(Cl O4)'
_chemical_formula_sum            'C24 H22 Cl2 Fe N10 O8'
_chemical_formula_weight         705.26
_chemical_absolute_configuration ab
_chemical_melting_point          ?
loop_
_atom_type_symbol
_atom_type_description
_atom_type_scat_dispersion_real
_atom_type_scat_dispersion_imag
_atom_type_scat_source
C C 0.0019 0.0015 'International Tables Vol C Tables 4.2.6.8 and 6.1.1.4'
H H 0.0000 0.0000 'International Tables Vol C Tables 4.2.6.8 and 6.1.1.4'
Cl Cl 0.1253 0.1495 'International Tables Vol C Tables 4.2.6.8 and 6.1.1.4'
Fe Fe 0.2961 0.8007 'International Tables Vol C Tables 4.2.6.8 and 6.1.1.4'
N N 0.0037 0.0031 'International Tables Vol C Tables 4.2.6.8 and 6.1.1.4'
O O 0.0071 0.0057 'International Tables Vol C Tables 4.2.6.8 and 6.1.1.4'

_shelx_space_group_comment       
;
The symmetry employed for this shelxl refinement is uniquely defined
by the following loop, which should always be used as a source of
symmetry information in preference to the above space-group names.
They are only intended as comments.
;
_space_group_crystal_system      monoclinic
_space_group_IT_number           4
_space_group_name_H-M_alt        'P 1 21 1'
_space_group_name_Hall           'P 2yb'
loop_
_space_group_symop_operation_xyz
'x, y, z'
'-x, y+1/2, -z'

_cell_length_a                   9.1111(2)
_cell_length_b                   9.1607(2)
_cell_length_c                   18.1574(3)
_cell_angle_alpha                90
_cell_angle_beta                 97.194(2)
_cell_angle_gamma                90
_cell_volume                     1503.56(5)
_cell_formula_units_Z            2
_cell_measurement_reflns_used    4585
_cell_measurement_temperature    220.15
_cell_measurement_theta_max      25.03
_cell_measurement_theta_min      1.09
_exptl_absorpt_coefficient_mu    0.687
_exptl_absorpt_correction_T_min  0.917
_exptl_absorpt_correction_T_max  1.000
_exptl_absorpt_correction_type   empirical
_exptl_absorpt_process_details   
;
DIALS 3.dev.728-gc72b5fc4a
Scaling & analysis of unmerged intensities, absorption correction 
using spherical harmonics
;

_exptl_absorpt_special_details   ?
_exptl_crystal_colour            brown
_exptl_crystal_density_diffrn    1.558
_exptl_crystal_density_meas      ?
_exptl_crystal_density_method    ?
_exptl_crystal_description       fragment
_exptl_crystal_F_000             720
_exptl_crystal_size_max          0.20
_exptl_crystal_size_mid          0.15
_exptl_crystal_size_min          0.10
_diffrn_reflns_av_R_equivalents  0.0366
_diffrn_reflns_av_unetI/netI     0.0418
_diffrn_reflns_Laue_measured_fraction_full 0.997
_diffrn_reflns_Laue_measured_fraction_max 0.993
_diffrn_reflns_limit_h_max       12
_diffrn_reflns_limit_h_min       -12
_diffrn_reflns_limit_k_max       12
_diffrn_reflns_limit_k_min       -12
_diffrn_reflns_limit_l_max       25
_diffrn_reflns_limit_l_min       -25
_diffrn_reflns_number            19174
_diffrn_reflns_point_group_measured_fraction_full 0.946
_diffrn_reflns_point_group_measured_fraction_max 0.892
_diffrn_reflns_theta_full        24.820
_diffrn_reflns_theta_max         28.999
_diffrn_reflns_theta_min         1.096
_diffrn_ambient_temperature      220.15
_diffrn_detector_area_resol_mean ?
_diffrn_measured_fraction_theta_full 0.997
_diffrn_measured_fraction_theta_max 0.993
_diffrn_measurement_device_type  'Fluid Film Devices'
_diffrn_measurement_method       'shutterless scans'
_diffrn_radiation_monochromator  'silicon 111'
_diffrn_radiation_type           synchrotron
_diffrn_radiation_wavelength     0.68890
_diffrn_radiation_source         'Diamond Light Source station I19'
_reflns_Friedel_coverage         0.698
_reflns_Friedel_fraction_full    0.886
_reflns_Friedel_fraction_max     0.779
_reflns_number_gt                4242
_reflns_number_total             7835
_reflns_special_details          
;
 Reflections were merged by SHELXL according to the crystal
 class for the calculation of statistics and refinement.
 
 _reflns_Friedel_fraction is defined as the number of unique
 Friedel pairs measured divided by the number that would be
 possible theoretically, ignoring centric projections and
 systematic absences.
;
_reflns_threshold_expression     'I > 2\s(I)'
_computing_cell_refinement       'XIA2 0.4.0.438-g4431aaa (Winter, 2010)'
_computing_data_collection       'GDA - generic data acquisition software'
_computing_data_reduction        'XIA2 0.4.0.438-g4431aaa (Winter, 2010)'
_computing_molecular_graphics    'XSEED (Barbour, 2020)'
_computing_publication_material  'Olex2 1.3 (Dolomanov et al., 2009)'
_computing_structure_refinement  'SHELXL-2018 (Sheldrick, 2015)'
_computing_structure_solution    'SHELXT 2018/2 (Sheldrick, 2018)'
_refine_diff_density_max         0.304
_refine_diff_density_min         -0.385
_refine_diff_density_rms         0.052
_refine_ls_abs_structure_details 
;
 Flack x determined using 1489 quotients [(I+)-(I-)]/[(I+)+(I-)]
 (Parsons, Flack and Wagner, Acta Cryst. B69 (2013) 249-259).
;
_refine_ls_abs_structure_Flack   -0.005(16)
_refine_ls_extinction_coef       .
_refine_ls_extinction_method     none
_refine_ls_goodness_of_fit_ref   0.911
_refine_ls_hydrogen_treatment    constr
_refine_ls_matrix_type           full
_refine_ls_number_parameters     564
_refine_ls_number_reflns         7835
_refine_ls_number_restraints     193
_refine_ls_R_factor_all          0.0919
_refine_ls_R_factor_gt           0.0554
_refine_ls_restrained_S_all      0.921
_refine_ls_shift/su_max          0.000
_refine_ls_shift/su_mean         0.000
_refine_ls_structure_factor_coef Fsqd
_refine_ls_weighting_details     
'w=1/[\s^2^(Fo^2^)+(0.1110P)^2^] where P=(Fo^2^+2Fc^2^)/3'
_refine_ls_weighting_scheme      calc
_refine_ls_wR_factor_gt          0.1571
_refine_ls_wR_factor_ref         0.1776
_refine_special_details          
;
 An initial refinement of the complex cation yielded a model with large,
 elongated displacement ellipsoids at its periphery, with several 
 unrealistic C-C and C-N bond distances. There was also clear evidence 
 of disorder of the methyl group on each ligand, about their two 
 pyrazolyl C4 atom sites. These anomalies were addressed with a whole
 molecule disorder model. Two orientations were modelled for each 
 ligand, with equivalent C-C and C-N bond lengths in each disorder site 
 constrained to be the same (SHELXL SADI instruction). The occupancy 
 ratio of the disorder sites for ligand N2-C18 was refined as 0.60:0.40, 
 while for ligand N19-C35 it was 0.80:0.20 (there is no reason why these 
 should be the same). 

 The ligand disorder implies the iron atom should be disordered over four 
 positions, with occupancies of 0.48, 0.32, 0.12 and 0.08. In practise
 three iron atom positions were identified in the Fourier map, and refined
 with occupancies of 0.50, 0.25 and 0.25. The most realistic combinations
 of Fe-N distances to each iron site, which are allowed by the model, are
 tabulated below. These parameters should be interpreted with care, however.

 Both perchlorate ions are also disordered, and were each modelled over two
 half-occupied orientations using the refined distance restraints listed below.
 The U~eq~ displacement ellipsoids of the partial Cl atoms in one anion were
 also constrained to be the same (SHELXL SIMU instruction).

 All non-H atoms with occupancy >=0.5 in the complex cation, plus the 
 half-occupied Cl atoms, were refined anisotropically. H atoms were placed in
 calculated positions and refined using a riding model.
;
_olex2_refinement_description    
;
1. Fixed Uiso
 At 1.2 times of:
  All C(H) groups
 At 1.5 times of:
  All C(H,H,H) groups
2. Restrained distances
 Cl3A-O37A
 1.42963 with sigma of 0.02
 Cl3A-O38A
 1.42963 with sigma of 0.02
 Cl3A-O39A
 1.42963 with sigma of 0.02
 Cl3A-O40A
 1.42963 with sigma of 0.02
 Cl3B-O37B
 1.42963 with sigma of 0.02
 Cl3B-O38B
 1.42963 with sigma of 0.02
 Cl3B-O39B
 1.42963 with sigma of 0.02
 Cl3B-O40B
 1.42963 with sigma of 0.02
 O37A-O38A
 2.334586 with sigma of 0.02
 O37A-O39A
 2.334586 with sigma of 0.02
 O37A-O40A
 2.334586 with sigma of 0.02
 O38A-O39A
 2.334586 with sigma of 0.02
 O38A-O40A
 2.334586 with sigma of 0.02
 O39A-O40A
 2.334586 with sigma of 0.02
 O37B-O38B
 2.334586 with sigma of 0.02
 O37B-O39B
 2.334586 with sigma of 0.02
 O37B-O40B
 2.334586 with sigma of 0.02
 O38B-O39B
 2.334586 with sigma of 0.02
 O38B-O40B
 2.334586 with sigma of 0.02
 O39B-O40B
 2.334586 with sigma of 0.02
 Cl4A-O42A
 1.42963 with sigma of 0.02
 Cl4A-O43A
 1.42963 with sigma of 0.02
 Cl4A-O44A
 1.42963 with sigma of 0.02
 Cl4A-O45A
 1.42963 with sigma of 0.02
 Cl4B-O42B
 1.42963 with sigma of 0.02
 Cl4B-O43B
 1.42963 with sigma of 0.02
 Cl4B-O44B
 1.42963 with sigma of 0.02
 Cl4B-O45B
 1.42963 with sigma of 0.02
 O42A-O43A
 2.334586 with sigma of 0.02
 O42A-O44A
 2.334586 with sigma of 0.02
 O42A-O45A
 2.334586 with sigma of 0.02
 O43A-O44A
 2.334586 with sigma of 0.02
 O43A-O45A
 2.334586 with sigma of 0.02
 O44A-O45A
 2.334586 with sigma of 0.02
 O42B-O43B
 2.334586 with sigma of 0.02
 O42B-O44B
 2.334586 with sigma of 0.02
 O42B-O45B
 2.334586 with sigma of 0.02
 O43B-O44B
 2.334586 with sigma of 0.02
 O43B-O45B
 2.334586 with sigma of 0.02
 O44B-O45B
 2.334586 with sigma of 0.02
 N2A-C3A \\sim N2A-C7A \\sim N2B-C3B \\sim N2B-C7B
 with sigma of 0.01
 N19A-C20A \\sim N19A-C24A \\sim N19B-C20B \\sim N19B-C24B
 with sigma of 0.01
 C20A-C21A \\sim C23A-C24A \\sim C20B-C21B \\sim C23B-C24B
 with sigma of 0.01
 C21A-C22A \\sim C22A-C23A \\sim C21B-C22B \\sim C22B-C23B
 with sigma of 0.01
 C20A-N25A \\sim C24A-N30A \\sim C20B-N25B \\sim C24B-N30B
 with sigma of 0.01
 N8A-N9A \\sim N13A-N14A \\sim N8B-N9B \\sim N13B-N14B
 with sigma of 0.01
 N25A-N26A \\sim N30A-N31A \\sim N25B-N26B \\sim N30B-N31B
 with sigma of 0.01
 N9A-C10A \\sim N14A-C15A \\sim N9B-C10B \\sim N14B-C15B
 with sigma of 0.01
 N8A-C11A \\sim N9A-C11A \\sim N8B-C11B \\sim N9B-C11B
 with sigma of 0.01
 N8A-C10A \\sim N9A-C12A \\sim N8B-C10B \\sim N9B-C12B
 with sigma of 0.01
 N13A-C16A \\sim N14A-C16A \\sim N13B-C16B \\sim N14B-C16B
 with sigma of 0.01
 N13A-C15A \\sim N14A-C17A \\sim N13B-C15B \\sim N14B-C17B
 with sigma of 0.01
 N25A-C28A \\sim N26A-C28A \\sim N25B-C28B \\sim N26B-C28B
 with sigma of 0.01
 N25A-C27A \\sim N26A-C29A \\sim N25B-C27B \\sim N26B-C29B
 with sigma of 0.01
 N26A-C27A \\sim N31A-C32A \\sim N26B-C27B \\sim N31B-C32B
 with sigma of 0.01
 N30A-C33A \\sim N31A-C33A \\sim N30B-C33B \\sim N31B-C33B
 with sigma of 0.01
 N30A-C32A \\sim N31A-C34A \\sim N30B-C32B \\sim N31B-C34B
 with sigma of 0.01
 N8A-C12A \\sim N13A-C17A \\sim N8B-C12B \\sim N13B-C17B
 with sigma of 0.01
 N25A-C29A \\sim N30A-C34A \\sim N25B-C29B \\sim N30B-C34B
 with sigma of 0.01
 C10A-C11A \\sim C15A-C16A \\sim C10B-C11B \\sim C15B-C16B
 with sigma of 0.01
 C27A-C28A \\sim C32A-C33A \\sim C27B-C28B \\sim C32B-C33B
 with sigma of 0.01
 C11A-C12A \\sim C16A-C17A \\sim C11B-C12B \\sim C16B-C17B
 with sigma of 0.01
 C28A-C29A \\sim C33A-C34A \\sim C28B-C29B \\sim C33B-C34B
 with sigma of 0.01
 C11A-C18A \\sim C28B-C35A \\sim C16B-C18B \\sim C33B-C35B
 with sigma of 0.01
3. Uiso/Uaniso restraints and constraints
N25B \\sim N26B \\sim C27B \\sim C28B \\sim C29B: within 2A with sigma of 0.005
and sigma for terminal atoms of 0.01 within 2A
Cl3A \\sim Cl3B: within 2A with sigma of 0.005 and sigma for terminal atoms of
0.01 within 2A
4. Others
 1(DFIX)=1(DFIX)=1(DFIX)=1(DFIX)=1(DFIX)=1(DFIX)=1(DFIX)=1(DFIX)=1(DFIX)=
 1(DFIX)=1(DFIX)=1(DFIX)=1(DFIX)=1(DFIX)=1(DFIX)=1(DFIX)=FVAR(1)
 1(DFIX)=1(DFIX)=1(DFIX)=1(DFIX)=1(DFIX)=1(DFIX)=1(DFIX)=1(DFIX)=1(DFIX)=
 1(DFIX)=1(DFIX)=1(DFIX)=1(DFIX)=1(DFIX)=1(DFIX)=1(DFIX)=1(DFIX)=1(DFIX)=
 1(DFIX)=1(DFIX)=1(DFIX)=1(DFIX)=1(DFIX)=1(DFIX)=1.633*FVAR(2)
 Fixed Sof: Fe1A(0.5) Fe1B(0.25) Fe1C(0.25) N2A(0.6) C3A(0.6) C4A(0.6)
 H4A(0.6) C5A(0.6) H5A(0.6) C6A(0.6) H6A(0.6) C7A(0.6) N8A(0.6) N9A(0.6)
 C10A(0.6) H10A(0.6) C11A(0.6) C12A(0.6) H12A(0.6) N13A(0.6) N14A(0.6)
 C15A(0.6) H15A(0.6) C16A(0.6) H16A(0.6) C17A(0.6) H17A(0.6) C18A(0.6)
 H18A(0.6) H18B(0.6) H18C(0.6) N19A(0.8) C20A(0.8) C21A(0.8) H21A(0.8)
 C22A(0.8) H22A(0.8) C23A(0.8) H23A(0.8) C24A(0.8) N25A(0.8) N26A(0.8)
 C27A(0.8) H27A(0.8) C28A(0.8) C29A(0.8) H29A(0.8) N30A(0.8) N31A(0.8)
 C32A(0.8) H32A(0.8) C33A(0.8) H33A(0.8) C34A(0.8) H34A(0.8) C35A(0.8)
 H35A(0.8) H35B(0.8) H35C(0.8) N2B(0.4) C3B(0.4) C4B(0.4) H4B(0.4) C5B(0.4)
 H5B(0.4) C6B(0.4) H6B(0.4) C7B(0.4) N8B(0.4) N9B(0.4) C10B(0.4) H10B(0.4)
 C11B(0.4) H11B(0.4) C12B(0.4) H12B(0.4) N13B(0.4) N14B(0.4) C15B(0.4)
 H15B(0.4) C16B(0.4) C17B(0.4) H17B(0.4) C18B(0.4) H18D(0.4) H18E(0.4)
 H18F(0.4) N19B(0.2) C20B(0.2) C21B(0.2) H21B(0.2) C22B(0.2) H22B(0.2)
 C23B(0.2) H23B(0.2) C24B(0.2) N25B(0.2) N26B(0.2) C27B(0.2) H27B(0.2)
 C28B(0.2) H28B(0.2) C29B(0.2) H29B(0.2) N30B(0.2) N31B(0.2) C32B(0.2)
 H32B(0.2) C33B(0.2) C34B(0.2) H34B(0.2) C35B(0.2) H35D(0.2) H35E(0.2)
 H35F(0.2) Cl3A(0.5) O37A(0.5) O38A(0.5) O39A(0.5) O40A(0.5) Cl3B(0.5)
 O37B(0.5) O38B(0.5) O39B(0.5) O40B(0.5) Cl4A(0.5) O42A(0.5) O43A(0.5)
 O44A(0.5) O45A(0.5) Cl4B(0.5) O42B(0.5) O43B(0.5) O44B(0.5) O45B(0.5)
5.a Me refined with riding coordinates:
 C35B(H35D,H35E,H35F)
5.b Aromatic/amide H refined with riding coordinates:
 C4A(H4A), C5A(H5A), C6A(H6A), C10A(H10A), C12A(H12A), C15A(H15A), C16A(H16A),
 C17A(H17A), C21A(H21A), C22A(H22A), C23A(H23A), C27A(H27A), C29A(H29A),
 C32A(H32A), C33A(H33A), C34A(H34A), C4B(H4B), C5B(H5B), C6B(H6B), C10B(H10B),
 C11B(H11B), C12B(H12B), C15B(H15B), C17B(H17B), C21B(H21B), C22B(H22B),
 C23B(H23B), C27B(H27B), C28B(H28B), C29B(H29B), C32B(H32B), C34B(H34B)
5.c Idealised Me refined as rotating group:
 C18A(H18A,H18B,H18C), C35A(H35A,H35B,H35C), C18B(H18D,H18E,H18F)
;
_atom_sites_solution_hydrogens   geom
_atom_sites_solution_primary     ?
_atom_sites_solution_secondary   ?
loop_
_atom_site_label
_atom_site_type_symbol
_atom_site_fract_x
_atom_site_fract_y
_atom_site_fract_z
_atom_site_U_iso_or_equiv
_atom_site_adp_type
_atom_site_occupancy
_atom_site_site_symmetry_order
_atom_site_calc_flag
_atom_site_refinement_flags_posn
_atom_site_refinement_flags_adp
_atom_site_refinement_flags_occupancy
_atom_site_disorder_assembly
_atom_site_disorder_group
Fe1A Fe 0.7502(5) 0.4439(6) 0.75180(17) 0.0617(8) Uani 0.5 1 d . . P . .
Fe1B Fe 0.6923(4) 0.4445(7) 0.74002(18) 0.0484(10) Uiso 0.25 1 d . . P . .
Fe1C Fe 0.7351(9) 0.4065(6) 0.7458(3) 0.0403(13) Uiso 0.25 1 d . . P . .
N2A N 0.7459(8) 0.4402(9) 0.6449(3) 0.0583(17) Uani 0.6 1 d D . P A 1
C3A C 0.6318(11) 0.4990(11) 0.6044(5) 0.0574(19) Uani 0.6 1 d D . P A 1
C4A C 0.6167(12) 0.5162(12) 0.5276(5) 0.069(2) Uani 0.6 1 d . . P A 1
H4A H 0.532118 0.556079 0.499870 0.083 Uiso 0.6 1 calc R U P A 1
C5A C 0.7409(16) 0.4680(11) 0.4958(7) 0.069(2) Uani 0.6 1 d . . P A 1
H5A H 0.741354 0.478822 0.444379 0.083 Uiso 0.6 1 calc R U P A 1
C6A C 0.8648(12) 0.4041(13) 0.5378(5) 0.072(2) Uani 0.6 1 d . . P A 1
H6A H 0.945835 0.369148 0.515673 0.086 Uiso 0.6 1 calc R U P A 1
C7A C 0.8606(11) 0.3958(10) 0.6120(5) 0.0594(19) Uani 0.6 1 d D . P A 1
N8A N 0.5227(10) 0.5446(10) 0.6491(4) 0.064(2) Uani 0.6 1 d D . P A 1
N9A N 0.5463(11) 0.5175(11) 0.7241(3) 0.0584(18) Uani 0.6 1 d D . P A 1
C10A C 0.4328(16) 0.5677(18) 0.7546(5) 0.075(3) Uani 0.6 1 d D . P A 1
H10A H 0.421274 0.563557 0.805309 0.090 Uiso 0.6 1 calc R U P A 1
C11A C 0.3311(14) 0.6292(15) 0.6976(5) 0.086(4) Uani 0.6 1 d D . P A 1
C12A C 0.3904(13) 0.6108(12) 0.6343(5) 0.071(2) Uani 0.6 1 d D . P A 1
H12A H 0.346491 0.639670 0.586939 0.086 Uiso 0.6 1 calc R U P A 1
N13A N 0.9679(8) 0.3423(10) 0.6650(4) 0.0699(19) Uani 0.6 1 d D . P A 1
N14A N 0.9488(10) 0.3470(11) 0.7380(4) 0.073(2) Uani 0.6 1 d D . P A 1
C15A C 1.0697(11) 0.3014(16) 0.7789(5) 0.088(3) Uani 0.6 1 d D . P A 1
H15A H 1.086381 0.295564 0.830965 0.105 Uiso 0.6 1 calc R U P A 1
C16A C 1.1679(13) 0.2635(16) 0.7290(7) 0.101(4) Uani 0.6 1 d D . P A 1
H16A H 1.263858 0.226743 0.742267 0.121 Uiso 0.6 1 calc R U P A 1
C17A C 1.1057(11) 0.2871(13) 0.6597(7) 0.083(3) Uani 0.6 1 d D . P A 1
H17A H 1.147893 0.269316 0.615855 0.100 Uiso 0.6 1 calc R U P A 1
C18A C 0.1804(12) 0.6939(19) 0.7112(8) 0.121(5) Uani 0.6 1 d D . P A 1
H18A H 0.195125 0.790710 0.732582 0.182 Uiso 0.6 1 calc R U P A 1
H18B H 0.135073 0.631548 0.745195 0.182 Uiso 0.6 1 calc R U P A 1
H18C H 0.116229 0.700238 0.664504 0.182 Uiso 0.6 1 calc R U P A 1
N19A N 0.7332(8) 0.4006(7) 0.8509(3) 0.0656(17) Uani 0.8 1 d D . P A 1
C20A C 0.7874(10) 0.5055(12) 0.8968(4) 0.0663(18) Uani 0.8 1 d D . P A 1
C21A C 0.7936(9) 0.4980(11) 0.9726(3) 0.0722(17) Uani 0.8 1 d D . P A 1
H21A H 0.830834 0.574380 1.004069 0.087 Uiso 0.8 1 calc R U P A 1
C22A C 0.7396(10) 0.3666(9) 0.9994(4) 0.0784(19) Uani 0.8 1 d D . P A 1
H22A H 0.741727 0.354113 1.050930 0.094 Uiso 0.8 1 calc R U P A 1
C23A C 0.6829(10) 0.2543(10) 0.9519(4) 0.0727(18) Uani 0.8 1 d D . P A 1
H23A H 0.647140 0.166993 0.970208 0.087 Uiso 0.8 1 calc R U P A 1
C24A C 0.6824(8) 0.2781(10) 0.8778(4) 0.0659(16) Uani 0.8 1 d D . P A 1
N25A N 0.8329(10) 0.6261(8) 0.8585(3) 0.078(2) Uani 0.8 1 d D . P A 1
N26A N 0.8142(8) 0.6182(8) 0.7817(3) 0.0733(18) Uani 0.8 1 d D . P A 1
C27A C 0.8638(13) 0.7433(10) 0.7569(4) 0.083(3) Uani 0.8 1 d D . P A 1
H27A H 0.863517 0.768822 0.706753 0.100 Uiso 0.8 1 calc R U P A 1
C28A C 0.9171(12) 0.8318(10) 0.8186(4) 0.087(3) Uani 0.8 1 d D . P A 1
C29A C 0.8942(13) 0.7531(11) 0.8799(4) 0.085(2) Uani 0.8 1 d D . P A 1
H29A H 0.918017 0.783867 0.929334 0.102 Uiso 0.8 1 calc R U P A 1
N30A N 0.6299(8) 0.1846(7) 0.8202(3) 0.0729(15) Uani 0.8 1 d D . P A 1
N31A N 0.6410(14) 0.2287(10) 0.7479(4) 0.088(3) Uani 0.8 1 d D . P A 1
C32A C 0.5865(13) 0.1228(10) 0.7031(5) 0.097(3) Uani 0.8 1 d D . P A 1
H32A H 0.573250 0.125928 0.650981 0.116 Uiso 0.8 1 calc R U P A 1
C33A C 0.5518(12) 0.0049(11) 0.7472(5) 0.097(3) Uani 0.8 1 d D . P A 1
H33A H 0.519039 -0.087707 0.729961 0.117 Uiso 0.8 1 calc R U P A 1
C34A C 0.5742(9) 0.0487(9) 0.8189(5) 0.0801(19) Uani 0.8 1 d D . P A 1
H34A H 0.554304 -0.006123 0.860275 0.096 Uiso 0.8 1 calc R U P A 1
C35A C 0.9757(11) 0.9849(9) 0.8127(6) 0.104(3) Uani 0.8 1 d . . P A 1
H35A H 0.947438 1.043779 0.853004 0.155 Uiso 0.8 1 calc R U P A 1
H35B H 0.934630 1.027185 0.765599 0.155 Uiso 0.8 1 calc R U P A 1
H35C H 1.082707 0.982053 0.815617 0.155 Uiso 0.8 1 calc R U P A 1
N2B N 0.6919(15) 0.4721(16) 0.6393(8) 0.062(4) Uiso 0.4 1 d D . P A 2
C3B C 0.572(2) 0.5293(18) 0.6034(9) 0.064(4) Uiso 0.4 1 d D . P A 2
C4B C 0.548(2) 0.556(2) 0.5249(11) 0.089(5) Uiso 0.4 1 d . . P A 2
H4B H 0.461887 0.601144 0.501024 0.107 Uiso 0.4 1 calc R U P A 2
C5B C 0.664(3) 0.509(2) 0.4878(12) 0.082(4) Uiso 0.4 1 d . . P A 2
H5B H 0.654776 0.524313 0.436179 0.099 Uiso 0.4 1 calc R U P A 2
C6B C 0.797(3) 0.440(3) 0.5223(11) 0.072(5) Uiso 0.4 1 d . . P A 2
H6B H 0.873350 0.406656 0.496590 0.086 Uiso 0.4 1 calc R U P A 2
C7B C 0.7963(18) 0.429(2) 0.6007(8) 0.068(4) Uiso 0.4 1 d D . P A 2
N8B N 0.4674(17) 0.565(2) 0.6477(8) 0.067(4) Uiso 0.4 1 d D . P A 2
N9B N 0.504(2) 0.535(4) 0.7215(11) 0.117(10) Uiso 0.4 1 d D . P A 2
C10B C 0.395(3) 0.576(5) 0.7580(10) 0.123(13) Uiso 0.4 1 d D . P A 2
H10B H 0.393426 0.568892 0.809479 0.148 Uiso 0.4 1 calc R U P A 2
C11B C 0.282(2) 0.633(3) 0.7058(11) 0.107(9) Uiso 0.4 1 d D . P A 2
H11B H 0.189488 0.669546 0.715772 0.129 Uiso 0.4 1 calc R U P A 2
C12B C 0.331(2) 0.626(2) 0.6396(9) 0.081(6) Uiso 0.4 1 d D . P A 2
H12B H 0.278669 0.657563 0.594499 0.097 Uiso 0.4 1 calc R U P A 2
N13B N 0.9110(16) 0.3725(18) 0.6460(7) 0.074(5) Uiso 0.4 1 d D . P A 2
N14B N 0.9037(16) 0.3692(19) 0.7212(7) 0.074(4) Uiso 0.4 1 d D . P A 2
C15B C 1.0271(19) 0.314(2) 0.7556(7) 0.071(5) Uiso 0.4 1 d D . P A 2
H15B H 1.052381 0.301965 0.807064 0.085 Uiso 0.4 1 calc R U P A 2
C16B C 1.1128(19) 0.278(3) 0.6992(9) 0.099(7) Uiso 0.4 1 d D . P A 2
C17B C 1.0403(18) 0.3114(19) 0.6333(8) 0.081(5) Uiso 0.4 1 d D . P A 2
H17B H 1.072764 0.295784 0.586811 0.097 Uiso 0.4 1 calc R U P A 2
C18B C 1.265(2) 0.206(3) 0.7114(13) 0.116(6) Uiso 0.4 1 d D . P A 2
H18D H 1.270993 0.131804 0.673661 0.174 Uiso 0.4 1 calc R U P A 2
H18E H 1.278866 0.160403 0.760102 0.174 Uiso 0.4 1 calc R U P A 2
H18F H 1.340454 0.278796 0.708273 0.174 Uiso 0.4 1 calc R U P A 2
N19B N 0.756(3) 0.448(2) 0.8594(14) 0.036(5) Uiso 0.2 1 d D . P A 2
C20B C 0.810(4) 0.556(3) 0.9037(13) 0.065(11) Uiso 0.2 1 d D . P A 2
C21B C 0.826(3) 0.563(4) 0.9794(13) 0.067(8) Uiso 0.2 1 d D . P A 2
H21B H 0.867029 0.641602 1.008700 0.080 Uiso 0.2 1 calc R U P A 2
C22B C 0.772(4) 0.433(3) 1.005(2) 0.084(11) Uiso 0.2 1 d D . P A 2
H22B H 0.777342 0.425838 1.057275 0.101 Uiso 0.2 1 calc R U P A 2
C23B C 0.710(4) 0.312(4) 0.9658(13) 0.062(9) Uiso 0.2 1 d D . P A 2
H23B H 0.671143 0.229894 0.987763 0.074 Uiso 0.2 1 calc R U P A 2
C24B C 0.713(4) 0.328(3) 0.8913(13) 0.069(11) Uiso 0.2 1 d D . P A 2
N25B N 0.864(4) 0.667(3) 0.8620(14) 0.058(6) Uiso 0.2 1 d D U P A 2
N26B N 0.851(4) 0.656(3) 0.7850(14) 0.067(6) Uiso 0.2 1 d D U P A 2
C27B C 0.881(5) 0.785(3) 0.7583(11) 0.065(6) Uiso 0.2 1 d D U P A 2
H27B H 0.875245 0.809332 0.707726 0.079 Uiso 0.2 1 calc R U P A 2
C28B C 0.924(4) 0.881(3) 0.8179(13) 0.062(6) Uiso 0.2 1 d D U P A 2
H28B H 0.959404 0.977068 0.815377 0.075 Uiso 0.2 1 calc R U P A 2
C29B C 0.904(5) 0.804(3) 0.8798(11) 0.061(6) Uiso 0.2 1 d D U P A 2
H29B H 0.915869 0.842107 0.928217 0.073 Uiso 0.2 1 calc R U P A 2
N30B N 0.660(4) 0.224(3) 0.8389(13) 0.068(9) Uiso 0.2 1 d D . P A 2
N31B N 0.668(4) 0.248(3) 0.7637(14) 0.062(8) Uiso 0.2 1 d D . P A 2
C32B C 0.622(3) 0.129(3) 0.7265(11) 0.055(7) Uiso 0.2 1 d D . P A 2
H32B H 0.628915 0.109307 0.676206 0.066 Uiso 0.2 1 calc R U P A 2
C33B C 0.562(5) 0.036(3) 0.7768(16) 0.080(11) Uiso 0.2 1 d D . P A 2
C34B C 0.593(4) 0.096(3) 0.8454(15) 0.081(11) Uiso 0.2 1 d D . P A 2
H34B H 0.570934 0.054499 0.890058 0.097 Uiso 0.2 1 calc R U P A 2
C35B C 0.477(4) -0.099(4) 0.745(2) 0.110(11) Uiso 0.2 1 d D . P A 2
H35D H 0.480591 -0.103842 0.691682 0.165 Uiso 0.2 1 calc R U P A 2
H35E H 0.522647 -0.186447 0.768048 0.165 Uiso 0.2 1 calc R U P A 2
H35F H 0.375132 -0.093497 0.754530 0.165 Uiso 0.2 1 calc R U P A 2
Cl3A Cl 0.2364(11) 0.4006(13) 0.4500(5) 0.089(2) Uani 0.5 1 d D U P B 1
O37A O 0.2912(12) 0.3551(10) 0.5244(5) 0.088(2) Uiso 0.5 1 d D . P B 1
O38A O 0.1985(18) 0.5499(15) 0.4460(9) 0.139(5) Uiso 0.5 1 d D . P B 1
O39A O 0.1026(11) 0.3217(13) 0.4247(6) 0.113(3) Uiso 0.5 1 d D . P B 1
O40A O 0.3523(12) 0.3644(12) 0.4052(6) 0.086(3) Uiso 0.5 1 d D . P B 1
Cl3B Cl 0.2075(14) 0.4301(15) 0.4349(6) 0.104(3) Uani 0.5 1 d D U P C 2
O37B O 0.2245(13) 0.3747(12) 0.5109(6) 0.103(3) Uiso 0.5 1 d D . P C 2
O38B O 0.2552(14) 0.5797(11) 0.4462(6) 0.102(3) Uiso 0.5 1 d D . P C 2
O39B O 0.0690(13) 0.4087(17) 0.4011(7) 0.137(4) Uiso 0.5 1 d D . P C 2
O40B O 0.3115(13) 0.3585(13) 0.3931(7) 0.095(4) Uiso 0.5 1 d D . P C 2
Cl4A Cl 0.3089(9) 0.3733(11) 0.9540(4) 0.0846(18) Uani 0.5 1 d D . P D 1
O42A O 0.3733(12) 0.3442(14) 1.0255(6) 0.103(3) Uiso 0.5 1 d D . P D 1
O43A O 0.3306(10) 0.2514(10) 0.9074(5) 0.080(2) Uiso 0.5 1 d D . P D 1
O44A O 0.3675(12) 0.5055(11) 0.9240(6) 0.108(3) Uiso 0.5 1 d D . P D 1
O45A O 0.1512(10) 0.4051(13) 0.9536(5) 0.098(3) Uiso 0.5 1 d D . P D 1
Cl4B Cl 0.2648(9) 0.3950(11) 0.9384(5) 0.0844(17) Uani 0.5 1 d D . P E 2
O42B O 0.3424(11) 0.3971(13) 1.0126(6) 0.097(3) Uiso 0.5 1 d D . P E 2
O43B O 0.3388(11) 0.3064(13) 0.8899(6) 0.099(3) Uiso 0.5 1 d D . P E 2
O44B O 0.2600(16) 0.5358(13) 0.9072(7) 0.129(4) Uiso 0.5 1 d D . P E 2
O45B O 0.1216(10) 0.3312(12) 0.9419(6) 0.096(3) Uiso 0.5 1 d D . P E 2

loop_
_atom_site_aniso_label
_atom_site_aniso_U_11
_atom_site_aniso_U_22
_atom_site_aniso_U_33
_atom_site_aniso_U_23
_atom_site_aniso_U_13
_atom_site_aniso_U_12
Fe1A 0.063(2) 0.075(2) 0.0484(12) -0.0002(12) 0.0143(11) -0.0137(14)
N2A 0.057(4) 0.064(4) 0.057(4) 0.008(4) 0.022(3) 0.018(4)
C3A 0.043(4) 0.070(5) 0.063(5) -0.002(4) 0.022(4) 0.002(4)
C4A 0.066(5) 0.087(6) 0.057(5) 0.002(4) 0.015(4) 0.007(5)
C5A 0.076(6) 0.076(6) 0.060(5) 0.010(4) 0.024(5) 0.018(5)
C6A 0.064(5) 0.092(7) 0.063(5) 0.001(5) 0.025(4) 0.012(5)
C7A 0.050(4) 0.062(5) 0.070(5) 0.007(4) 0.023(4) 0.007(4)
N8A 0.055(5) 0.078(5) 0.058(4) 0.008(3) 0.007(3) 0.017(4)
N9A 0.065(5) 0.073(5) 0.038(3) 0.010(3) 0.012(3) 0.003(4)
C10A 0.085(8) 0.079(7) 0.063(6) 0.010(4) 0.022(5) 0.019(7)
C11A 0.065(6) 0.093(8) 0.105(10) 0.009(6) 0.029(6) 0.026(6)
C12A 0.063(7) 0.090(7) 0.064(5) 0.002(4) 0.019(4) 0.013(6)
N13A 0.060(4) 0.083(5) 0.071(5) 0.013(4) 0.028(4) 0.018(4)
N14A 0.074(6) 0.094(6) 0.053(4) 0.019(4) 0.014(4) 0.010(5)
C15A 0.061(6) 0.115(9) 0.087(7) 0.025(7) 0.009(5) 0.017(6)
C16A 0.062(6) 0.122(10) 0.124(10) 0.017(8) 0.039(7) 0.035(6)
C17A 0.063(6) 0.097(7) 0.097(8) 0.017(7) 0.039(6) 0.018(5)
C18A 0.070(6) 0.154(13) 0.145(12) 0.030(10) 0.036(7) 0.058(8)
N19A 0.081(4) 0.059(4) 0.060(3) -0.005(3) 0.018(3) -0.009(3)
C20A 0.072(5) 0.073(5) 0.057(4) 0.004(4) 0.020(3) -0.004(4)
C21A 0.088(5) 0.077(5) 0.053(3) -0.005(3) 0.015(3) -0.002(4)
C22A 0.089(5) 0.091(6) 0.058(4) 0.010(4) 0.022(4) 0.003(5)
C23A 0.089(5) 0.071(5) 0.059(4) 0.008(3) 0.015(3) -0.002(4)
C24A 0.064(4) 0.073(5) 0.064(4) 0.012(4) 0.022(3) -0.002(4)
N25A 0.102(6) 0.077(4) 0.057(3) -0.010(3) 0.020(3) -0.025(4)
N26A 0.088(5) 0.081(4) 0.052(3) 0.000(3) 0.015(3) -0.025(3)
C27A 0.112(7) 0.068(5) 0.074(5) 0.008(4) 0.024(4) -0.023(5)
C28A 0.097(6) 0.063(4) 0.103(7) 0.000(4) 0.022(4) -0.010(5)
C29A 0.106(6) 0.080(7) 0.072(5) -0.005(4) 0.020(4) 0.003(7)
N30A 0.089(5) 0.073(4) 0.060(3) 0.004(3) 0.023(3) -0.009(4)
N31A 0.105(7) 0.103(7) 0.060(4) 0.000(4) 0.029(5) -0.016(4)
C32A 0.128(9) 0.092(6) 0.072(5) -0.012(5) 0.017(6) -0.034(5)
C33A 0.118(7) 0.083(5) 0.093(6) -0.008(5) 0.018(5) -0.044(5)
C34A 0.087(5) 0.082(5) 0.074(5) 0.004(4) 0.022(4) -0.022(4)
C35A 0.106(6) 0.072(5) 0.135(8) -0.006(5) 0.025(5) -0.029(4)
Cl3A 0.104(4) 0.110(4) 0.058(4) -0.009(3) 0.033(3) -0.010(3)
Cl3B 0.130(5) 0.121(5) 0.065(4) -0.007(3) 0.030(3) -0.014(4)
Cl4A 0.091(4) 0.104(4) 0.063(3) -0.007(3) 0.026(3) 0.011(3)
Cl4B 0.097(4) 0.092(3) 0.067(3) -0.004(2) 0.020(3) 0.007(3)

_geom_special_details            
;
 All esds (except the esd in the dihedral angle between two l.s. planes)
 are estimated using the full covariance matrix.  The cell esds are taken
 into account individually in the estimation of esds in distances, angles
 and torsion angles; correlations between esds in cell parameters are only
 used when they are defined by crystal symmetry.  An approximate (isotropic)
 treatment of cell esds is used for estimating esds involving l.s. planes.
;
loop_
_geom_bond_atom_site_label_1
_geom_bond_atom_site_label_2
_geom_bond_distance
_geom_bond_site_symmetry_2
_geom_bond_publ_flag
Fe1A N2A 1.937(7) . ?
Fe1A N9A 1.981(11) . ?
Fe1A N14A 2.059(10) . ?
Fe1A N19A 1.868(7) . ?
Fe1A N26A 1.762(8) . ?
Fe1A N31A 2.205(9) . ?
Fe1B N19A 2.041(7) . ?
Fe1B N26A 2.032(9) . ?
Fe1B N31A 2.041(9) . ?
Fe1B N2B 1.845(14) . ?
Fe1B N9B 1.901(17) . ?
Fe1B N14B 2.113(14) . ?
Fe1C N2A 1.873(8) . ?
Fe1C N9A 1.994(13) . ?
Fe1C N14A 2.045(12) . ?
Fe1C N19B 2.08(3) . ?
Fe1C N26B 2.58(2) . ?
Fe1C N31B 1.62(2) . ?
N2A C3A 1.311(11) . ?
N2A C7A 1.330(9) . ?
C3A C4A 1.394(12) . ?
C3A N8A 1.423(11) . ?
C4A H4A 0.9400 . ?
C4A C5A 1.404(15) . ?
C5A H5A 0.9400 . ?
C5A C6A 1.409(16) . ?
C6A H6A 0.9400 . ?
C6A C7A 1.354(12) . ?
C7A N13A 1.374(13) . ?
N8A N9A 1.373(7) . ?
N8A C12A 1.346(11) . ?
N9A C10A 1.316(11) . ?
C10A H10A 0.9400 . ?
C10A C11A 1.417(10) . ?
C11A C12A 1.341(12) . ?
C11A C18A 1.544(13) . ?
C12A H12A 0.9400 . ?
N13A N14A 1.358(8) . ?
N13A C17A 1.368(10) . ?
N14A C15A 1.317(11) . ?
C15A H15A 0.9400 . ?
C15A C16A 1.395(11) . ?
C16A H16A 0.9400 . ?
C16A C17A 1.331(13) . ?
C17A H17A 0.9400 . ?
C18A H18A 0.9700 . ?
C18A H18B 0.9700 . ?
C18A H18C 0.9700 . ?
N19A C20A 1.326(10) . ?
N19A C24A 1.331(9) . ?
C20A C21A 1.372(8) . ?
C20A N25A 1.395(10) . ?
C21A H21A 0.9400 . ?
C21A C22A 1.410(10) . ?
C22A H22A 0.9400 . ?
C22A C23A 1.399(10) . ?
C23A H23A 0.9400 . ?
C23A C24A 1.362(8) . ?
C24A N30A 1.389(10) . ?
N25A N26A 1.386(6) . ?
N25A C29A 1.328(10) . ?
N26A C27A 1.330(9) . ?
C27A H27A 0.9400 . ?
C27A C28A 1.419(9) . ?
C28A C29A 1.364(10) . ?
C28A C35A 1.509(12) . ?
C29A H29A 0.9400 . ?
N30A N31A 1.390(7) . ?
N30A C34A 1.344(9) . ?
N31A C32A 1.322(10) . ?
C32A H32A 0.9400 . ?
C32A C33A 1.403(9) . ?
C33A H33A 0.9400 . ?
C33A C34A 1.353(11) . ?
C34A H34A 0.9400 . ?
C35A H35A 0.9700 . ?
C35A H35B 0.9700 . ?
C35A H35C 0.9700 . ?
N2B C3B 1.311(11) . ?
N2B C7B 1.311(12) . ?
C3B C4B 1.43(2) . ?
C3B N8B 1.36(2) . ?
C4B H4B 0.9400 . ?
C4B C5B 1.39(3) . ?
C5B H5B 0.9400 . ?
C5B C6B 1.44(3) . ?
C6B H6B 0.9400 . ?
C6B C7B 1.43(2) . ?
C7B N13B 1.350(19) . ?
N8B N9B 1.366(10) . ?
N8B C12B 1.354(12) . ?
N9B C10B 1.311(12) . ?
C10B H10B 0.9400 . ?
C10B C11B 1.413(13) . ?
C11B H11B 0.9400 . ?
C11B C12B 1.337(14) . ?
C12B H12B 0.9400 . ?
N13B N14B 1.376(10) . ?
N13B C17B 1.349(13) . ?
N14B C15B 1.317(12) . ?
C15B H15B 0.9400 . ?
C15B C16B 1.404(12) . ?
C16B C17B 1.330(14) . ?
C16B C18B 1.522(16) . ?
C17B H17B 0.9400 . ?
C18B H18D 0.9700 . ?
C18B H18E 0.9700 . ?
C18B H18F 0.9700 . ?
N19B C20B 1.329(13) . ?
N19B C24B 1.325(13) . ?
C20B C21B 1.366(13) . ?
C20B N25B 1.391(14) . ?
C21B H21B 0.9400 . ?
C21B C22B 1.396(14) . ?
C22B H22B 0.9400 . ?
C22B C23B 1.403(14) . ?
C23B H23B 0.9400 . ?
C23B C24B 1.366(12) . ?
C24B N30B 1.389(14) . ?
N25B N26B 1.393(11) . ?
N25B C29B 1.338(12) . ?
N26B C27B 1.319(12) . ?
C27B H27B 0.9400 . ?
C27B C28B 1.410(13) . ?
C28B H28B 0.9400 . ?
C28B C29B 1.358(13) . ?
C29B H29B 0.9400 . ?
N30B N31B 1.394(11) . ?
N30B C34B 1.337(13) . ?
N31B C32B 1.326(12) . ?
C32B H32B 0.9400 . ?
C32B C33B 1.408(13) . ?
C33B C34B 1.359(14) . ?
C33B C35B 1.535(17) . ?
C34B H34B 0.9400 . ?
C35B H35D 0.9700 . ?
C35B H35E 0.9700 . ?
C35B H35F 0.9700 . ?
Cl3A O37A 1.441(12) . ?
Cl3A O38A 1.411(16) . ?
Cl3A O39A 1.442(14) . ?
Cl3A O40A 1.450(13) . ?
Cl3B O37B 1.460(13) . ?
Cl3B O38B 1.444(16) . ?
Cl3B O39B 1.347(15) . ?
Cl3B O40B 1.443(14) . ?
Cl4A O42A 1.383(12) . ?
Cl4A O43A 1.429(12) . ?
Cl4A O44A 1.456(13) . ?
Cl4A O45A 1.465(11) . ?
Cl4B O42B 1.440(11) . ?
Cl4B O43B 1.427(13) . ?
Cl4B O44B 1.408(14) . ?
Cl4B O45B 1.438(12) . ?

loop_
_geom_angle_atom_site_label_1
_geom_angle_atom_site_label_2
_geom_angle_atom_site_label_3
_geom_angle
_geom_angle_site_symmetry_1
_geom_angle_site_symmetry_3
_geom_angle_publ_flag
N2A Fe1A N9A 81.4(3) . . ?
N2A Fe1A N14A 77.2(3) . . ?
N2A Fe1A N31A 90.0(3) . . ?
N9A Fe1A N14A 157.9(3) . . ?
N9A Fe1A N31A 83.7(5) . . ?
N14A Fe1A N31A 90.6(5) . . ?
N19A Fe1A N2A 165.5(4) . . ?
N19A Fe1A N9A 97.4(3) . . ?
N19A Fe1A N14A 101.9(4) . . ?
N19A Fe1A N31A 75.5(3) . . ?
N26A Fe1A N2A 106.8(4) . . ?
N26A Fe1A N9A 91.9(5) . . ?
N26A Fe1A N14A 99.6(4) . . ?
N26A Fe1A N19A 87.7(3) . . ?
N26A Fe1A N31A 161.9(3) . . ?
N26A Fe1B N19A 76.3(3) . . ?
N26A Fe1B N31A 148.4(4) . . ?
N31A Fe1B N19A 75.8(3) . . ?
N2B Fe1B N9B 82.8(8) . . ?
N2B Fe1B N14B 76.9(6) . . ?
N9B Fe1B N14B 159.4(8) . . ?
N2A Fe1C N9A 82.7(4) . . ?
N2A Fe1C N14A 78.9(4) . . ?
N9A Fe1C N14A 158.0(5) . . ?
N19B Fe1C N26B 65.2(8) . . ?
N31B Fe1C N19B 87.6(11) . . ?
N31B Fe1C N26B 152.7(11) . . ?
Fe1C N2A Fe1A 11.3(2) . . ?
C3A N2A Fe1A 118.0(5) . . ?
C3A N2A Fe1C 118.7(6) . . ?
C3A N2A C7A 119.1(7) . . ?
C7A N2A Fe1A 122.5(6) . . ?
C7A N2A Fe1C 122.0(7) . . ?
N2A C3A C4A 125.4(8) . . ?
N2A C3A N8A 111.2(7) . . ?
C4A C3A N8A 123.3(10) . . ?
C3A C4A H4A 123.5 . . ?
C3A C4A C5A 113.1(10) . . ?
C5A C4A H4A 123.5 . . ?
C4A C5A H5A 118.6 . . ?
C4A C5A C6A 122.8(10) . . ?
C6A C5A H5A 118.6 . . ?
C5A C6A H6A 121.9 . . ?
C7A C6A C5A 116.2(9) . . ?
C7A C6A H6A 121.9 . . ?
N2A C7A C6A 123.5(10) . . ?
N2A C7A N13A 108.9(7) . . ?
C6A C7A N13A 127.6(8) . . ?
N9A N8A C3A 118.6(7) . . ?
C12A N8A C3A 133.6(8) . . ?
C12A N8A N9A 107.8(6) . . ?
Fe1A N9A Fe1C 10.97(19) . . ?
N8A N9A Fe1A 109.8(5) . . ?
N8A N9A Fe1C 108.2(5) . . ?
C10A N9A Fe1A 140.7(6) . . ?
C10A N9A Fe1C 143.0(5) . . ?
C10A N9A N8A 108.7(6) . . ?
N9A C10A H10A 126.0 . . ?
N9A C10A C11A 107.9(7) . . ?
C11A C10A H10A 126.0 . . ?
C10A C11A C18A 123.3(10) . . ?
C12A C11A C10A 106.2(10) . . ?
C12A C11A C18A 130.4(10) . . ?
N8A C12A H12A 125.3 . . ?
C11A C12A N8A 109.4(7) . . ?
C11A C12A H12A 125.3 . . ?
N14A N13A C7A 120.4(6) . . ?
N14A N13A C17A 108.2(6) . . ?
C17A N13A C7A 131.4(8) . . ?
Fe1C N14A Fe1A 10.63(19) . . ?
N13A N14A Fe1A 110.8(5) . . ?
N13A N14A Fe1C 108.4(6) . . ?
C15A N14A Fe1A 138.9(6) . . ?
C15A N14A Fe1C 141.4(6) . . ?
C15A N14A N13A 109.9(6) . . ?
N14A C15A H15A 127.1 . . ?
N14A C15A C16A 105.7(9) . . ?
C16A C15A H15A 127.1 . . ?
C15A C16A H16A 125.0 . . ?
C17A C16A C15A 110.0(10) . . ?
C17A C16A H16A 125.0 . . ?
N13A C17A H17A 126.9 . . ?
C16A C17A N13A 106.2(8) . . ?
C16A C17A H17A 126.9 . . ?
C11A C18A H18A 109.5 . . ?
C11A C18A H18B 109.5 . . ?
C11A C18A H18C 109.5 . . ?
H18A C18A H18B 109.5 . . ?
H18A C18A H18C 109.5 . . ?
H18B C18A H18C 109.5 . . ?
Fe1A N19A Fe1B 15.17(17) . . ?
C20A N19A Fe1A 112.5(5) . . ?
C20A N19A Fe1B 119.0(5) . . ?
C20A N19A C24A 120.0(7) . . ?
C24A N19A Fe1A 127.4(6) . . ?
C24A N19A Fe1B 120.0(6) . . ?
N19A C20A C21A 124.0(8) . . ?
N19A C20A N25A 111.8(6) . . ?
C21A C20A N25A 124.1(9) . . ?
C20A C21A H21A 122.7 . . ?
C20A C21A C22A 114.7(8) . . ?
C22A C21A H21A 122.7 . . ?
C21A C22A H22A 118.9 . . ?
C23A C22A C21A 122.2(6) . . ?
C23A C22A H22A 118.9 . . ?
C22A C23A H23A 121.7 . . ?
C24A C23A C22A 116.5(8) . . ?
C24A C23A H23A 121.7 . . ?
N19A C24A C23A 122.6(9) . . ?
N19A C24A N30A 110.2(5) . . ?
C23A C24A N30A 127.1(8) . . ?
N26A N25A C20A 117.0(6) . . ?
C29A N25A C20A 133.6(6) . . ?
C29A N25A N26A 109.5(5) . . ?
Fe1A N26A Fe1B 14.3(3) . . ?
N25A N26A Fe1A 110.6(4) . . ?
N25A N26A Fe1B 114.1(4) . . ?
C27A N26A Fe1A 142.1(5) . . ?
C27A N26A Fe1B 137.9(5) . . ?
C27A N26A N25A 107.0(5) . . ?
N26A C27A H27A 125.6 . . ?
N26A C27A C28A 108.8(6) . . ?
C28A C27A H27A 125.6 . . ?
C27A C28A C35A 124.3(7) . . ?
C29A C28A C27A 105.7(7) . . ?
C29A C28A C35A 129.9(8) . . ?
N25A C29A C28A 109.1(6) . . ?
N25A C29A H29A 125.5 . . ?
C28A C29A H29A 125.5 . . ?
C24A N30A N31A 118.2(6) . . ?
C34A N30A C24A 132.7(6) . . ?
C34A N30A N31A 108.9(6) . . ?
Fe1B N31A Fe1A 14.0(2) . . ?
N30A N31A Fe1A 108.4(5) . . ?
N30A N31A Fe1B 113.1(5) . . ?
C32A N31A Fe1A 144.0(5) . . ?
C32A N31A Fe1B 137.7(6) . . ?
C32A N31A N30A 107.6(5) . . ?
N31A C32A H32A 126.0 . . ?
N31A C32A C33A 108.0(7) . . ?
C33A C32A H32A 126.0 . . ?
C32A C33A H33A 126.2 . . ?
C34A C33A C32A 107.6(8) . . ?
C34A C33A H33A 126.2 . . ?
N30A C34A C33A 107.6(6) . . ?
N30A C34A H34A 126.2 . . ?
C33A C34A H34A 126.2 . . ?
C28A C35A H35A 109.5 . . ?
C28A C35A H35B 109.5 . . ?
C28A C35A H35C 109.5 . . ?
H35A C35A H35B 109.5 . . ?
H35A C35A H35C 109.5 . . ?
H35B C35A H35C 109.5 . . ?
C3B N2B Fe1B 116.5(11) . . ?
C3B N2B C7B 118.0(15) . . ?
C7B N2B Fe1B 125.3(12) . . ?
N2B C3B C4B 125.3(18) . . ?
N2B C3B N8B 113.8(14) . . ?
N8B C3B C4B 120.9(16) . . ?
C3B C4B H4B 123.3 . . ?
C5B C4B C3B 113.4(19) . . ?
C5B C4B H4B 123.3 . . ?
C4B C5B H5B 117.5 . . ?
C4B C5B C6B 125(2) . . ?
C6B C5B H5B 117.5 . . ?
C5B C6B H6B 124.5 . . ?
C7B C6B C5B 111.1(18) . . ?
C7B C6B H6B 124.5 . . ?
N2B C7B C6B 127.2(17) . . ?
N2B C7B N13B 110.3(13) . . ?
N13B C7B C6B 122.5(16) . . ?
C3B N8B N9B 115.5(14) . . ?
C12B N8B C3B 137.4(15) . . ?
C12B N8B N9B 107.2(7) . . ?
N8B N9B Fe1B 111.3(13) . . ?
C10B N9B Fe1B 139.2(14) . . ?
C10B N9B N8B 109.4(7) . . ?
N9B C10B H10B 126.2 . . ?
N9B C10B C11B 107.7(10) . . ?
C11B C10B H10B 126.2 . . ?
C10B C11B H11B 126.8 . . ?
C12B C11B C10B 106.4(12) . . ?
C12B C11B H11B 126.8 . . ?
N8B C12B H12B 125.3 . . ?
C11B C12B N8B 109.3(10) . . ?
C11B C12B H12B 125.3 . . ?
C7B N13B N14B 118.9(12) . . ?
C17B N13B C7B 132.9(13) . . ?
C17B N13B N14B 108.2(7) . . ?
N13B N14B Fe1B 108.2(8) . . ?
C15B N14B Fe1B 142.1(9) . . ?
C15B N14B N13B 109.6(7) . . ?
N14B C15B H15B 127.3 . . ?
N14B C15B C16B 105.4(10) . . ?
C16B C15B H15B 127.3 . . ?
C15B C16B C18B 125.1(16) . . ?
C17B C16B C15B 110.0(12) . . ?
C17B C16B C18B 124.9(14) . . ?
N13B C17B H17B 126.6 . . ?
C16B C17B N13B 106.8(10) . . ?
C16B C17B H17B 126.6 . . ?
C16B C18B H18D 109.5 . . ?
C16B C18B H18E 109.5 . . ?
C16B C18B H18F 109.5 . . ?
H18D C18B H18E 109.5 . . ?
H18D C18B H18F 109.5 . . ?
H18E C18B H18F 109.5 . . ?
C20B N19B Fe1C 135.9(16) . . ?
C24B N19B Fe1C 106.5(17) . . ?
C24B N19B C20B 117(2) . . ?
N19B C20B C21B 129(2) . . ?
N19B C20B N25B 110(2) . . ?
C21B C20B N25B 121(3) . . ?
C20B C21B H21B 126.3 . . ?
C20B C21B C22B 107(3) . . ?
C22B C21B H21B 126.3 . . ?
C21B C22B H22B 115.1 . . ?
C21B C22B C23B 130(4) . . ?
C23B C22B H22B 115.1 . . ?
C22B C23B H23B 124.3 . . ?
C24B C23B C22B 111(3) . . ?
C24B C23B H23B 124.3 . . ?
N19B C24B C23B 125(2) . . ?
N19B C24B N30B 111(2) . . ?
C23B C24B N30B 124(2) . . ?
C20B N25B N26B 120(2) . . ?
C29B N25B C20B 131(2) . . ?
C29B N25B N26B 107.1(7) . . ?
N25B N26B Fe1C 108.6(14) . . ?
C27B N26B Fe1C 142.2(16) . . ?
C27B N26B N25B 108.1(7) . . ?
N26B C27B H27B 125.4 . . ?
N26B C27B C28B 109.1(10) . . ?
C28B C27B H27B 125.4 . . ?
C27B C28B H28B 127.5 . . ?
C29B C28B C27B 105.0(11) . . ?
C29B C28B H28B 127.5 . . ?
N25B C29B C28B 110.5(10) . . ?
N25B C29B H29B 124.8 . . ?
C28B C29B H29B 124.8 . . ?
C24B N30B N31B 120(2) . . ?
C34B N30B C24B 132(2) . . ?
C34B N30B N31B 107.8(8) . . ?
N30B N31B Fe1C 113.8(19) . . ?
C32B N31B Fe1C 137.7(19) . . ?
C32B N31B N30B 108.5(8) . . ?
N31B C32B H32B 126.5 . . ?
N31B C32B C33B 107.0(11) . . ?
C33B C32B H32B 126.5 . . ?
C32B C33B C35B 117(3) . . ?
C34B C33B C32B 107.2(12) . . ?
C34B C33B C35B 135(3) . . ?
N30B C34B C33B 108.7(10) . . ?
N30B C34B H34B 125.7 . . ?
C33B C34B H34B 125.7 . . ?
C33B C35B H35D 109.5 . . ?
C33B C35B H35E 109.5 . . ?
C33B C35B H35F 109.5 . . ?
H35D C35B H35E 109.5 . . ?
H35D C35B H35F 109.5 . . ?
H35E C35B H35F 109.5 . . ?
O37A Cl3A O39A 109.5(9) . . ?
O37A Cl3A O40A 105.6(9) . . ?
O38A Cl3A O37A 112.5(10) . . ?
O38A Cl3A O39A 106.1(11) . . ?
O38A Cl3A O40A 112.5(10) . . ?
O39A Cl3A O40A 110.6(9) . . ?
O38B Cl3B O37B 101.6(10) . . ?
O39B Cl3B O37B 111.3(11) . . ?
O39B Cl3B O38B 116.8(11) . . ?
O39B Cl3B O40B 109.5(11) . . ?
O40B Cl3B O37B 109.9(10) . . ?
O40B Cl3B O38B 107.5(11) . . ?
O42A Cl4A O43A 109.3(8) . . ?
O42A Cl4A O44A 112.3(9) . . ?
O42A Cl4A O45A 110.0(8) . . ?
O43A Cl4A O44A 110.2(8) . . ?
O43A Cl4A O45A 111.1(8) . . ?
O44A Cl4A O45A 103.8(8) . . ?
O43B Cl4B O42B 111.7(8) . . ?
O43B Cl4B O45B 107.3(9) . . ?
O44B Cl4B O42B 110.6(9) . . ?
O44B Cl4B O43B 105.4(9) . . ?
O44B Cl4B O45B 114.1(9) . . ?
O45B Cl4B O42B 107.8(8) . . ?

loop_
_geom_torsion_atom_site_label_1
_geom_torsion_atom_site_label_2
_geom_torsion_atom_site_label_3
_geom_torsion_atom_site_label_4
_geom_torsion
_geom_torsion_site_symmetry_1
_geom_torsion_site_symmetry_2
_geom_torsion_site_symmetry_3
_geom_torsion_site_symmetry_4
_geom_torsion_publ_flag
Fe1A N2A C3A C4A 174.5(7) . . . . ?
Fe1A N2A C3A N8A -5.3(10) . . . . ?
Fe1A N2A C7A C6A -174.1(8) . . . . ?
Fe1A N2A C7A N13A 6.1(10) . . . . ?
Fe1A N9A C10A C11A 167.8(11) . . . . ?
Fe1A N14A C15A C16A -172.3(10) . . . . ?
Fe1A N19A C20A C21A -177.4(7) . . . . ?
Fe1A N19A C20A N25A 4.6(10) . . . . ?
Fe1A N19A C24A C23A 176.0(6) . . . . ?
Fe1A N19A C24A N30A -4.7(10) . . . . ?
Fe1A N26A C27A C28A -171.2(9) . . . . ?
Fe1A N31A C32A C33A 171.5(13) . . . . ?
Fe1B N19A C20A C21A 167.4(6) . . . . ?
Fe1B N19A C20A N25A -10.7(10) . . . . ?
Fe1B N19A C24A C23A -168.1(6) . . . . ?
Fe1B N19A C24A N30A 11.2(9) . . . . ?
Fe1B N26A C27A C28A 167.4(8) . . . . ?
Fe1B N31A C32A C33A -168.5(11) . . . . ?
Fe1B N2B C3B C4B -178.4(13) . . . . ?
Fe1B N2B C3B N8B 3(2) . . . . ?
Fe1B N2B C7B C6B 175.9(15) . . . . ?
Fe1B N2B C7B N13B -5(2) . . . . ?
Fe1B N9B C10B C11B -177(3) . . . . ?
Fe1B N14B C15B C16B 174(2) . . . . ?
Fe1C N2A C3A C4A -172.7(8) . . . . ?
Fe1C N2A C3A N8A 7.5(10) . . . . ?
Fe1C N2A C7A C6A 172.5(8) . . . . ?
Fe1C N2A C7A N13A -7.2(10) . . . . ?
Fe1C N9A C10A C11A -174.8(12) . . . . ?
Fe1C N14A C15A C16A 171.5(11) . . . . ?
Fe1C N19B C20B C21B -175(3) . . . . ?
Fe1C N19B C20B N25B 0(5) . . . . ?
Fe1C N19B C24B C23B -179(3) . . . . ?
Fe1C N19B C24B N30B -5(4) . . . . ?
Fe1C N26B C27B C28B 169(3) . . . . ?
Fe1C N31B C32B C33B -173(4) . . . . ?
N2A Fe1A N19A Fe1B -63.7(14) . . . . ?
N2A Fe1A N19A C20A 177.7(16) . . . . ?
N2A Fe1A N19A C24A 2(2) . . . . ?
N2A Fe1A N26A Fe1B 78.2(7) . . . . ?
N2A Fe1A N26A N25A -174.8(6) . . . . ?
N2A Fe1A N26A C27A -3.0(15) . . . . ?
N2A C3A C4A C5A -2.1(14) . . . . ?
N2A C3A N8A N9A -2.5(12) . . . . ?
N2A C3A N8A C12A 178.9(11) . . . . ?
N2A C7A N13A N14A -2.8(12) . . . . ?
N2A C7A N13A C17A -178.6(11) . . . . ?
C3A N2A C7A C6A -2.0(14) . . . . ?
C3A N2A C7A N13A 178.3(8) . . . . ?
C3A C4A C5A C6A 2.2(14) . . . . ?
C3A N8A N9A Fe1A 8.5(11) . . . . ?
C3A N8A N9A Fe1C -3.0(11) . . . . ?
C3A N8A N9A C10A -179.8(12) . . . . ?
C3A N8A C12A C11A 180.0(11) . . . . ?
C4A C3A N8A N9A 177.7(9) . . . . ?
C4A C3A N8A C12A -0.9(17) . . . . ?
C4A C5A C6A C7A -2.2(14) . . . . ?
C5A C6A C7A N2A 2.1(14) . . . . ?
C5A C6A C7A N13A -178.2(9) . . . . ?
C6A C7A N13A N14A 177.4(9) . . . . ?
C6A C7A N13A C17A 1.6(17) . . . . ?
C7A N2A C3A C4A 2.0(14) . . . . ?
C7A N2A C3A N8A -177.9(8) . . . . ?
C7A N13A N14A Fe1A -1.1(11) . . . . ?
C7A N13A N14A Fe1C 9.9(11) . . . . ?
C7A N13A N14A C15A -174.8(10) . . . . ?
C7A N13A C17A C16A 174.5(11) . . . . ?
N8A C3A C4A C5A 177.8(9) . . . . ?
N8A N9A C10A C11A 0.2(17) . . . . ?
N9A Fe1A N19A Fe1B 20.6(11) . . . . ?
N9A Fe1A N19A C20A -98.0(7) . . . . ?
N9A Fe1A N19A C24A 85.9(8) . . . . ?
N9A Fe1A N26A Fe1B -3.4(6) . . . . ?
N9A Fe1A N26A N25A 103.6(6) . . . . ?
N9A Fe1A N26A C27A -84.6(14) . . . . ?
N9A Fe1C N2A Fe1A 82(2) . . . . ?
N9A Fe1C N2A C3A -7.5(8) . . . . ?
N9A Fe1C N2A C7A 178.0(8) . . . . ?
N9A N8A C12A C11A 1.3(13) . . . . ?
N9A C10A C11A C12A 0.5(18) . . . . ?
N9A C10A C11A C18A 177.4(15) . . . . ?
C10A C11A C12A N8A -1.1(16) . . . . ?
C12A N8A N9A Fe1A -172.6(8) . . . . ?
C12A N8A N9A Fe1C 176.0(8) . . . . ?
C12A N8A N9A C10A -0.9(14) . . . . ?
N13A N14A C15A C16A -1.3(15) . . . . ?
N14A Fe1A N19A Fe1B -148.5(13) . . . . ?
N14A Fe1A N19A C20A 93.0(7) . . . . ?
N14A Fe1A N19A C24A -83.2(8) . . . . ?
N14A Fe1A N26A Fe1B 157.6(7) . . . . ?
N14A Fe1A N26A N25A -95.4(6) . . . . ?
N14A Fe1A N26A C27A 76.4(14) . . . . ?
N14A Fe1C N2A Fe1A -86(2) . . . . ?
N14A Fe1C N2A C3A -175.4(8) . . . . ?
N14A Fe1C N2A C7A 10.1(8) . . . . ?
N14A N13A C17A C16A -1.7(13) . . . . ?
N14A C15A C16A C17A 0.2(17) . . . . ?
C15A C16A C17A N13A 0.9(15) . . . . ?
C17A N13A N14A Fe1A 175.6(7) . . . . ?
C17A N13A N14A Fe1C -173.4(7) . . . . ?
C17A N13A N14A C15A 1.9(13) . . . . ?
C18A C11A C12A N8A -177.7(15) . . . . ?
N19A Fe1A N26A Fe1B -100.8(7) . . . . ?
N19A Fe1A N26A N25A 6.2(6) . . . . ?
N19A Fe1A N26A C27A 178.1(14) . . . . ?
N19A C20A C21A C22A 1.2(12) . . . . ?
N19A C20A N25A N26A 0.4(12) . . . . ?
N19A C20A N25A C29A -179.0(11) . . . . ?
N19A C24A N30A N31A 1.5(11) . . . . ?
N19A C24A N30A C34A 177.0(9) . . . . ?
C20A N19A C24A C23A 0.1(12) . . . . ?
C20A N19A C24A N30A 179.4(7) . . . . ?
C20A C21A C22A C23A -0.7(12) . . . . ?
C20A N25A N26A Fe1A -5.4(10) . . . . ?
C20A N25A N26A Fe1B 9.6(10) . . . . ?
C20A N25A N26A C27A 179.8(10) . . . . ?
C20A N25A C29A C28A 179.6(10) . . . . ?
C21A C20A N25A N26A -177.7(8) . . . . ?
C21A C20A N25A C29A 2.9(18) . . . . ?
C21A C22A C23A C24A 0.0(12) . . . . ?
C22A C23A C24A N19A 0.3(11) . . . . ?
C22A C23A C24A N30A -178.8(8) . . . . ?
C23A C24A N30A N31A -179.2(9) . . . . ?
C23A C24A N30A C34A -3.7(14) . . . . ?
C24A N19A C20A C21A -0.9(13) . . . . ?
C24A N19A C20A N25A -179.0(7) . . . . ?
C24A N30A N31A Fe1A 1.4(11) . . . . ?
C24A N30A N31A Fe1B -12.8(11) . . . . ?
C24A N30A N31A C32A 179.2(9) . . . . ?
C24A N30A C34A C33A -174.9(9) . . . . ?
N25A C20A C21A C22A 179.0(8) . . . . ?
N25A N26A C27A C28A 0.9(12) . . . . ?
N26A Fe1A N19A Fe1B 112.2(13) . . . . ?
N26A Fe1A N19A C20A -6.4(7) . . . . ?
N26A Fe1A N19A C24A 177.5(7) . . . . ?
N26A N25A C29A C28A 0.1(13) . . . . ?
N26A C27A C28A C29A -0.8(14) . . . . ?
N26A C27A C28A C35A -177.0(10) . . . . ?
C27A C28A C29A N25A 0.4(14) . . . . ?
C29A N25A N26A Fe1A 174.1(8) . . . . ?
C29A N25A N26A Fe1B -170.8(8) . . . . ?
C29A N25A N26A C27A -0.7(12) . . . . ?
N30A N31A C32A C33A -5.0(14) . . . . ?
N31A Fe1A N19A Fe1B -60.9(11) . . . . ?
N31A Fe1A N19A C20A -179.5(7) . . . . ?
N31A Fe1A N19A C24A 4.4(8) . . . . ?
N31A Fe1A N26A Fe1B -79.0(17) . . . . ?
N31A Fe1A N26A N25A 28(2) . . . . ?
N31A Fe1A N26A C27A -160.2(16) . . . . ?
N31A N30A C34A C33A 0.9(10) . . . . ?
N31A C32A C33A C34A 5.6(14) . . . . ?
C32A C33A C34A N30A -3.9(11) . . . . ?
C34A N30A N31A Fe1A -175.2(7) . . . . ?
C34A N30A N31A Fe1B 170.7(7) . . . . ?
C34A N30A N31A C32A 2.7(12) . . . . ?
C35A C28A C29A N25A 176.3(11) . . . . ?
N2B C3B C4B C5B 3(3) . . . . ?
N2B C3B N8B N9B 0(3) . . . . ?
N2B C3B N8B C12B 179(2) . . . . ?
N2B C7B N13B N14B -1(2) . . . . ?
N2B C7B N13B C17B 178.0(18) . . . . ?
C3B N2B C7B C6B 1(3) . . . . ?
C3B N2B C7B N13B -179.6(16) . . . . ?
C3B C4B C5B C6B 0(3) . . . . ?
C3B N8B N9B Fe1B -2(3) . . . . ?
C3B N8B N9B C10B 179(3) . . . . ?
C3B N8B C12B C11B -180(2) . . . . ?
C4B C3B N8B N9B -179(2) . . . . ?
C4B C3B N8B C12B 0(4) . . . . ?
C4B C5B C6B C7B -2(3) . . . . ?
C5B C6B C7B N2B 1(3) . . . . ?
C5B C6B C7B N13B -177.8(18) . . . . ?
C6B C7B N13B N14B 178.3(17) . . . . ?
C6B C7B N13B C17B -3(3) . . . . ?
C7B N2B C3B C4B -3(3) . . . . ?
C7B N2B C3B N8B 177.5(15) . . . . ?
C7B N13B N14B Fe1B 5(2) . . . . ?
C7B N13B N14B C15B -178(2) . . . . ?
C7B N13B C17B C16B 179(2) . . . . ?
N8B C3B C4B C5B -178.4(17) . . . . ?
N8B N9B C10B C11B 1(5) . . . . ?
N9B Fe1B N2B C3B -2.9(17) . . . . ?
N9B Fe1B N2B C7B -177.4(19) . . . . ?
N9B N8B C12B C11B 0(3) . . . . ?
N9B C10B C11B C12B -1(5) . . . . ?
C10B C11B C12B N8B 1(4) . . . . ?
C12B N8B N9B Fe1B 178.5(19) . . . . ?
C12B N8B N9B C10B 0(4) . . . . ?
N13B N14B C15B C16B -2(3) . . . . ?
N14B Fe1B N2B C3B -179.3(14) . . . . ?
N14B Fe1B N2B C7B 6.2(15) . . . . ?
N14B N13B C17B C16B -3(2) . . . . ?
N14B C15B C16B C17B 0(3) . . . . ?
N14B C15B C16B C18B -178(2) . . . . ?
C15B C16B C17B N13B 2(3) . . . . ?
C17B N13B N14B Fe1B -174.2(12) . . . . ?
C17B N13B N14B C15B 3(2) . . . . ?
C18B C16B C17B N13B 180(2) . . . . ?
N19B Fe1C N31B N30B 0(3) . . . . ?
N19B Fe1C N31B C32B -177(5) . . . . ?
N19B C20B C21B C22B -2(6) . . . . ?
N19B C20B N25B N26B 3(5) . . . . ?
N19B C20B N25B C29B 167(4) . . . . ?
N19B C24B N30B N31B 5(6) . . . . ?
N19B C24B N30B C34B -172(4) . . . . ?
C20B N19B C24B C23B 5(6) . . . . ?
C20B N19B C24B N30B -180(4) . . . . ?
C20B C21B C22B C23B 0(6) . . . . ?
C20B N25B N26B Fe1C -4(4) . . . . ?
C20B N25B N26B C27B 167(4) . . . . ?
C20B N25B C29B C28B -168(4) . . . . ?
C21B C20B N25B N26B 178(3) . . . . ?
C21B C20B N25B C29B -18(7) . . . . ?
C21B C22B C23B C24B 3(7) . . . . ?
C22B C23B C24B N19B -6(6) . . . . ?
C22B C23B C24B N30B 180(4) . . . . ?
C23B C24B N30B N31B -180(4) . . . . ?
C23B C24B N30B C34B 3(8) . . . . ?
C24B N19B C20B C21B -1(6) . . . . ?
C24B N19B C20B N25B 174(3) . . . . ?
C24B N30B N31B Fe1C -3(5) . . . . ?
C24B N30B N31B C32B 175(4) . . . . ?
C24B N30B C34B C33B 180(5) . . . . ?
N25B C20B C21B C22B -175(4) . . . . ?
N25B N26B C27B C28B 3(5) . . . . ?
N26B Fe1C N31B N30B 4(6) . . . . ?
N26B Fe1C N31B C32B -173(3) . . . . ?
N26B N25B C29B C28B -3(5) . . . . ?
N26B C27B C28B C29B -5(5) . . . . ?
C27B C28B C29B N25B 5(5) . . . . ?
C29B N25B N26B Fe1C -171(3) . . . . ?
C29B N25B N26B C27B 0(5) . . . . ?
N30B N31B C32B C33B 9(4) . . . . ?
N31B N30B C34B C33B 2(5) . . . . ?
N31B C32B C33B C34B -8(5) . . . . ?
N31B C32B C33B C35B 170(4) . . . . ?
C32B C33B C34B N30B 4(5) . . . . ?
C34B N30B N31B Fe1C 175(3) . . . . ?
C34B N30B N31B C32B -7(5) . . . . ?
C35B C33B C34B N30B -174(5) . . . . ?

_shelx_res_file                  
;
TITL DataFiles/shelxt_a.res in P2(1)
    shelxt_a.res
    created by SHELXL-2018/3 at 15:42:55 on 04-Aug-2023
CELL 0.6889 9.1111 9.1607 18.1574 90 97.194 90
ZERR 2 0.0002 0.0002 0.0003 0 0.002 0
LATT -1
SYMM -X,0.5+Y,-Z
SFAC C H Cl Fe N O
DISP C 0.0019 0.0015 10.8482
DISP Cl 0.1253 0.1495 623.9827
DISP Fe 0.2961 0.8007 3218.14
DISP H 0 0 0.6228
DISP N 0.0037 0.0031 18.3366
DISP O 0.0071 0.0057 30.1916
UNIT 48 44 4 2 20 16
SADI 0.01 N2A C3A N2A C7A N2B C3B N2B C7B
SADI 0.01 N19A C20A N19A C24A N19B C20B N19B C24B
SADI 0.01 C20A C21A C23A C24A C20B C21B C23B C24B
SADI 0.01 C21A C22A C22A C23A C21B C22B C22B C23B
SADI 0.01 C20A N25A C24A N30A C20B N25B C24B N30B
SADI 0.01 N8A N9A N13A N14A N8B N9B N13B N14B
SADI 0.01 N25A N26A N30A N31A N25B N26B N30B N31B
SADI 0.01 N9A C10A N14A C15A N9B C10B N14B C15B
SADI 0.01 N8A C11A N9A C11A N8B C11B N9B C11B
SADI 0.01 N8A C10A N9A C12A N8B C10B N9B C12B
SADI 0.01 N13A C16A N14A C16A N13B C16B N14B C16B
SADI 0.01 N13A C15A N14A C17A N13B C15B N14B C17B
SADI 0.01 N25A C28A N26A C28A N25B C28B N26B C28B
SADI 0.01 N25A C27A N26A C29A N25B C27B N26B C29B
SADI 0.01 N26A C27A N31A C32A N26B C27B N31B C32B
SADI 0.01 N30A C33A N31A C33A N30B C33B N31B C33B
SADI 0.01 N30A C32A N31A C34A N30B C32B N31B C34B
SADI 0.01 N8A C12A N13A C17A N8B C12B N13B C17B
SADI 0.01 N25A C29A N30A C34A N25B C29B N30B C34B
SADI 0.01 C10A C11A C15A C16A C10B C11B C15B C16B
SADI 0.01 C27A C28A C32A C33A C27B C28B C32B C33B
SADI 0.01 C11A C12A C16A C17A C11B C12B C16B C17B
SADI 0.01 C28A C29A C33A C34A C28B C29B C33B C34B
SADI 0.01 C11A C18A C28B C35A C16B C18B C33B C35B
SIMU 0.005 0.01 2 N25B N26B C27B C28B C29B
SIMU 0.005 0.01 2 Cl3A Cl3B
DFIX 21 Cl3A O37A
DFIX 21 Cl3A O38A
DFIX 21 Cl3A O39A
DFIX 21 Cl3A O40A
DFIX 21 Cl3B O37B
DFIX 21 Cl3B O38B
DFIX 21 Cl3B O39B
DFIX 21 Cl3B O40B
DFIX 21.633 O37A O38A
DFIX 21.633 O37A O39A
DFIX 21.633 O37A O40A
DFIX 21.633 O38A O39A
DFIX 21.633 O38A O40A
DFIX 21.633 O39A O40A
DFIX 21.633 O37B O38B
DFIX 21.633 O37B O39B
DFIX 21.633 O37B O40B
DFIX 21.633 O38B O39B
DFIX 21.633 O38B O40B
DFIX 21.633 O39B O40B
DFIX 21 Cl4A O42A
DFIX 21 Cl4A O43A
DFIX 21 Cl4A O44A
DFIX 21 Cl4A O45A
DFIX 21 Cl4B O42B
DFIX 21 Cl4B O43B
DFIX 21 Cl4B O44B
DFIX 21 Cl4B O45B
DFIX 21.633 O42A O43A
DFIX 21.633 O42A O44A
DFIX 21.633 O42A O45A
DFIX 21.633 O43A O44A
DFIX 21.633 O43A O45A
DFIX 21.633 O44A O45A
DFIX 21.633 O42B O43B
DFIX 21.633 O42B O44B
DFIX 21.633 O42B O45B
DFIX 21.633 O43B O44B
DFIX 21.633 O43B O45B
DFIX 21.633 O44B O45B

L.S. 10
PLAN  5 0 0
TEMP -53
CONF
FREE Fe1A Fe1B
FREE Fe1A Fe1C
FREE Fe1A N2B
FREE Fe1A N9B
FREE Fe1A N14B
FREE Fe1A N19B
FREE Fe1A N26B
FREE Fe1A N31B
BIND Fe1C N26B
FREE Fe1C N2B
FREE Fe1C N9B
FREE Fe1C N14B
FREE Fe1C N19A
FREE Fe1C N26A
FREE Fe1C N31A
FREE Fe1B Fe1C
FREE Fe1B N2A
FREE Fe1B N9A
FREE Fe1B N19B
FREE Fe1B N26B
FREE Fe1B N31B
FREE Fe1B C3A
FREE Fe1B N8A
BOND
BOND $H
LIST 6 1
MORE -1
fmap 2 1 53
acta 49.64
OMIT -3 58
OMIT -3 1 3
OMIT 6 4 4
OMIT -3 -6 1
OMIT -1 3 3
OMIT 4 5 4
REM <olex2.extras>
REM <HklSrc "%.\\shelxt_a.HKL">
REM </olex2.extras>

WGHT    0.111000
FVAR       0.65923   1.42963
FE1A  4    0.750237    0.443893    0.751797    10.50000    0.06343    0.07523 =
         0.04840   -0.00022    0.01431   -0.01371
FE1B  4    0.692339    0.444508    0.740017    10.25000    0.04844
FE1C  4    0.735060    0.406486    0.745817    10.25000    0.04030
PART 1
N2A   5    0.745940    0.440208    0.644913    10.60000    0.05686    0.06447 =
         0.05741    0.00767    0.02230    0.01795
C3A   1    0.631833    0.498974    0.604411    10.60000    0.04343    0.07000 =
         0.06274   -0.00232    0.02217    0.00218
C4A   1    0.616735    0.516238    0.527582    10.60000    0.06600    0.08722 =
         0.05678    0.00241    0.01451    0.00683
AFIX  43
H4A   2    0.532118    0.556079    0.499870    10.60000   -1.20000
AFIX   0
C5A   1    0.740898    0.468005    0.495831    10.60000    0.07562    0.07627 =
         0.06026    0.01020    0.02450    0.01777
AFIX  43
H5A   2    0.741354    0.478822    0.444379    10.60000   -1.20000
AFIX   0
C6A   1    0.864828    0.404080    0.537844    10.60000    0.06383    0.09250 =
         0.06264    0.00098    0.02543    0.01235
AFIX  43
H6A   2    0.945835    0.369148    0.515673    10.60000   -1.20000
AFIX   0
C7A   1    0.860565    0.395839    0.612025    10.60000    0.04953    0.06241 =
         0.06997    0.00716    0.02262    0.00671
N8A   5    0.522682    0.544557    0.649141    10.60000    0.05502    0.07844 =
         0.05776    0.00783    0.00728    0.01729
N9A   5    0.546320    0.517525    0.724091    10.60000    0.06546    0.07303 =
         0.03809    0.01046    0.01244    0.00346
C10A  1    0.432819    0.567745    0.754629    10.60000    0.08510    0.07940 =
         0.06328    0.00983    0.02212    0.01870
AFIX  43
H10A  2    0.421274    0.563557    0.805309    10.60000   -1.20000
AFIX   0
C11A  1    0.331124    0.629228    0.697628    10.60000    0.06495    0.09304 =
         0.10470    0.00909    0.02914    0.02594
C12A  1    0.390429    0.610810    0.634305    10.60000    0.06332    0.08982 =
         0.06396    0.00176    0.01865    0.01323
AFIX  43
H12A  2    0.346491    0.639670    0.586939    10.60000   -1.20000
AFIX   0
N13A  5    0.967893    0.342324    0.665032    10.60000    0.05985    0.08347 =
         0.07131    0.01333    0.02752    0.01791
N14A  5    0.948823    0.346968    0.737959    10.60000    0.07393    0.09372 =
         0.05251    0.01872    0.01386    0.01044
C15A  1    1.069719    0.301373    0.778901    10.60000    0.06052    0.11498 =
         0.08709    0.02455    0.00901    0.01667
AFIX  43
H15A  2    1.086381    0.295564    0.830965    10.60000   -1.20000
AFIX   0
C16A  1    1.167879    0.263503    0.728953    10.60000    0.06220    0.12225 =
         0.12448    0.01665    0.03850    0.03483
AFIX  43
H16A  2    1.263858    0.226743    0.742267    10.60000   -1.20000
AFIX   0
C17A  1    1.105668    0.287066    0.659656    10.60000    0.06283    0.09708 =
         0.09652    0.01749    0.03949    0.01770
AFIX  43
H17A  2    1.147893    0.269316    0.615855    10.60000   -1.20000
AFIX   0
C18A  1    0.180377    0.693946    0.711242    10.60000    0.07026    0.15388 =
         0.14476    0.02990    0.03566    0.05825
AFIX 137
H18A  2    0.195125    0.790710    0.732582    10.60000   -1.50000
H18B  2    0.135073    0.631548    0.745195    10.60000   -1.50000
H18C  2    0.116229    0.700238    0.664504    10.60000   -1.50000
AFIX   0
N19A  5    0.733240    0.400607    0.850878    10.80000    0.08060    0.05868 =
         0.05985   -0.00537    0.01799   -0.00941
C20A  1    0.787407    0.505473    0.896770    10.80000    0.07179    0.07277 =
         0.05729    0.00444    0.01986   -0.00368
C21A  1    0.793577    0.497997    0.972556    10.80000    0.08779    0.07741 =
         0.05299   -0.00476    0.01515   -0.00238
AFIX  43
H21A  2    0.830834    0.574380    1.004069    10.80000   -1.20000
AFIX   0
C22A  1    0.739589    0.366630    0.999424    10.80000    0.08899    0.09108 =
         0.05830    0.01030    0.02179    0.00346
AFIX  43
H22A  2    0.741727    0.354113    1.050930    10.80000   -1.20000
AFIX   0
C23A  1    0.682950    0.254319    0.951934    10.80000    0.08939    0.07127 =
         0.05906    0.00765    0.01541   -0.00220
AFIX  43
H23A  2    0.647140    0.166993    0.970208    10.80000   -1.20000
AFIX   0
C24A  1    0.682374    0.278051    0.877834    10.80000    0.06420    0.07252 =
         0.06446    0.01241    0.02157   -0.00200
N25A  5    0.832925    0.626067    0.858530    10.80000    0.10152    0.07746 =
         0.05707   -0.01020    0.01976   -0.02524
N26A  5    0.814236    0.618238    0.781685    10.80000    0.08832    0.08148 =
         0.05166   -0.00032    0.01512   -0.02468
C27A  1    0.863794    0.743295    0.756912    10.80000    0.11179    0.06787 =
         0.07390    0.00809    0.02368   -0.02264
AFIX  43
H27A  2    0.863517    0.768822    0.706753    10.80000   -1.20000
AFIX   0
C28A  1    0.917131    0.831812    0.818609    10.80000    0.09699    0.06323 =
         0.10266   -0.00028    0.02171   -0.00983
C29A  1    0.894221    0.753101    0.879892    10.80000    0.10553    0.08028 =
         0.07167   -0.00465    0.01984    0.00325
AFIX  43
H29A  2    0.918017    0.783867    0.929334    10.80000   -1.20000
AFIX   0
N30A  5    0.629876    0.184628    0.820248    10.80000    0.08897    0.07333 =
         0.05984    0.00376    0.02282   -0.00913
N31A  5    0.640995    0.228725    0.747923    10.80000    0.10512    0.10317 =
         0.05975    0.00008    0.02942   -0.01551
C32A  1    0.586471    0.122796    0.703137    10.80000    0.12838    0.09202 =
         0.07162   -0.01219    0.01659   -0.03390
AFIX  43
H32A  2    0.573250    0.125928    0.650981    10.80000   -1.20000
AFIX   0
C33A  1    0.551835    0.004927    0.747164    10.80000    0.11760    0.08272 =
         0.09290   -0.00794    0.01837   -0.04385
AFIX  43
H33A  2    0.519039   -0.087707    0.729961    10.80000   -1.20000
AFIX   0
C34A  1    0.574168    0.048680    0.818888    10.80000    0.08710    0.08249 =
         0.07367    0.00363    0.02182   -0.02153
AFIX  43
H34A  2    0.554304   -0.006123    0.860275    10.80000   -1.20000
AFIX   0
C35A  1    0.975707    0.984874    0.812677    10.80000    0.10650    0.07189 =
         0.13490   -0.00585    0.02525   -0.02879
AFIX 137
H35A  2    0.947438    1.043779    0.853004    10.80000   -1.50000
H35B  2    0.934630    1.027185    0.765599    10.80000   -1.50000
H35C  2    1.082707    0.982053    0.815617    10.80000   -1.50000
AFIX   0
PART 2
N2B   5    0.691871    0.472107    0.639310    10.40000    0.06176
C3B   1    0.571803    0.529285    0.603366    10.40000    0.06438
C4B   1    0.547681    0.556278    0.524947    10.40000    0.08897
AFIX  43
H4B   2    0.461887    0.601144    0.501024    10.40000   -1.20000
AFIX   0
C5B   1    0.663810    0.509496    0.487776    10.40000    0.08222
AFIX  43
H5B   2    0.654776    0.524313    0.436179    10.40000   -1.20000
AFIX   0
C6B   1    0.796542    0.440233    0.522276    10.40000    0.07175
AFIX  43
H6B   2    0.873350    0.406656    0.496590    10.40000   -1.20000
AFIX   0
C7B   1    0.796273    0.429196    0.600674    10.40000    0.06818
N8B   5    0.467360    0.565126    0.647726    10.40000    0.06680
N9B   5    0.503690    0.535304    0.721495    10.40000    0.11677
C10B  1    0.395229    0.576230    0.757963    10.40000    0.12339
AFIX  43
H10B  2    0.393426    0.568892    0.809479    10.40000   -1.20000
AFIX   0
C11B  1    0.281532    0.633362    0.705835    10.40000    0.10731
AFIX  43
H11B  2    0.189488    0.669546    0.715772    10.40000   -1.20000
AFIX   0
C12B  1    0.330731    0.625781    0.639619    10.40000    0.08059
AFIX  43
H12B  2    0.278669    0.657563    0.594499    10.40000   -1.20000
AFIX   0
N13B  5    0.911001    0.372500    0.645974    10.40000    0.07393
N14B  5    0.903653    0.369205    0.721204    10.40000    0.07361
C15B  1    1.027055    0.314170    0.755641    10.40000    0.07057
AFIX  43
H15B  2    1.052381    0.301965    0.807064    10.40000   -1.20000
AFIX   0
C16B  1    1.112825    0.277566    0.699241    10.40000    0.09860
C17B  1    1.040261    0.311411    0.633308    10.40000    0.08075
AFIX  43
H17B  2    1.072764    0.295784    0.586811    10.40000   -1.20000
AFIX   0
C18B  1    1.264547    0.205615    0.711425    10.40000    0.11591
AFIX 137
H18D  2    1.270993    0.131804    0.673661    10.40000   -1.50000
H18E  2    1.278866    0.160403    0.760102    10.40000   -1.50000
H18F  2    1.340454    0.278796    0.708273    10.40000   -1.50000
AFIX   0
N19B  5    0.756482    0.448246    0.859368    10.20000    0.03570
C20B  1    0.809934    0.556292    0.903706    10.20000    0.06515
C21B  1    0.826393    0.563404    0.979418    10.20000    0.06705
AFIX  43
H21B  2    0.867029    0.641602    1.008700    10.20000   -1.20000
AFIX   0
C22B  1    0.771816    0.433272    1.005368    10.20000    0.08393
AFIX  43
H22B  2    0.777342    0.425838    1.057275    10.20000   -1.20000
AFIX   0
C23B  1    0.709969    0.311877    0.965797    10.20000    0.06207
AFIX  43
H23B  2    0.671143    0.229894    0.987763    10.20000   -1.20000
AFIX   0
C24B  1    0.713436    0.328146    0.891259    10.20000    0.06862
N25B  5    0.864415    0.666657    0.862018    10.20000    0.05832
N26B  5    0.850761    0.656191    0.784951    10.20000    0.06707
C27B  1    0.881247    0.785161    0.758327    10.20000    0.06543
AFIX  43
H27B  2    0.875245    0.809332    0.707726    10.20000   -1.20000
AFIX   0
C28B  1    0.924274    0.880947    0.817914    10.20000    0.06219
AFIX  43
H28B  2    0.959404    0.977068    0.815377    10.20000   -1.20000
AFIX   0
C29B  1    0.903903    0.804087    0.879751    10.20000    0.06056
AFIX  43
H29B  2    0.915869    0.842107    0.928217    10.20000   -1.20000
AFIX   0
N30B  5    0.660169    0.224375    0.838854    10.20000    0.06842
N31B  5    0.668467    0.248088    0.763668    10.20000    0.06159
C32B  1    0.622375    0.128573    0.726540    10.20000    0.05472
AFIX  43
H32B  2    0.628915    0.109307    0.676206    10.20000   -1.20000
AFIX   0
C33B  1    0.561776    0.035981    0.776797    10.20000    0.07971
C34B  1    0.592963    0.096143    0.845416    10.20000    0.08088
AFIX  43
H34B  2    0.570934    0.054499    0.890058    10.20000   -1.20000
AFIX   0
C35B  1    0.477259   -0.099411    0.744822    10.20000    0.11018
AFIX  33
H35D  2    0.480591   -0.103842    0.691682    10.20000   -1.50000
H35E  2    0.522647   -0.186447    0.768048    10.20000   -1.50000
H35F  2    0.375132   -0.093497    0.754530    10.20000   -1.50000
AFIX   0

PART 1
CL3A  3    0.236438    0.400557    0.450038    10.50000    0.10400    0.10984 =
         0.05794   -0.00945    0.03263   -0.01044
O37A  6    0.291201    0.355100    0.524383    10.50000    0.08823
O38A  6    0.198516    0.549879    0.445992    10.50000    0.13851
O39A  6    0.102581    0.321663    0.424730    10.50000    0.11277
O40A  6    0.352303    0.364368    0.405185    10.50000    0.08580
PART 2
CL3B  3    0.207494    0.430095    0.434887    10.50000    0.13021    0.12122 =
         0.06456   -0.00668    0.03014   -0.01354
O37B  6    0.224463    0.374654    0.510852    10.50000    0.10251
O38B  6    0.255170    0.579662    0.446240    10.50000    0.10174
O39B  6    0.068990    0.408677    0.401057    10.50000    0.13708
O40B  6    0.311453    0.358473    0.393117    10.50000    0.09451

PART 1
CL4A  3    0.308935    0.373304    0.953955    10.50000    0.09081    0.10419 =
         0.06280   -0.00681    0.02585    0.01068
O42A  6    0.373253    0.344199    1.025537    10.50000    0.10338
O43A  6    0.330582    0.251364    0.907444    10.50000    0.07958
O44A  6    0.367513    0.505471    0.924028    10.50000    0.10836
O45A  6    0.151201    0.405076    0.953559    10.50000    0.09764
PART 2
CL4B  3    0.264799    0.394995    0.938417    10.50000    0.09680    0.09189 =
         0.06704   -0.00379    0.02045    0.00679
O42B  6    0.342373    0.397117    1.012575    10.50000    0.09700
O43B  6    0.338752    0.306442    0.889901    10.50000    0.09916
O44B  6    0.259958    0.535799    0.907170    10.50000    0.12945
O45B  6    0.121607    0.331168    0.941950    10.50000    0.09581
HKLF 4


REM  DataFiles/shelxt_a.res in P2(1)
REM wR2 = 0.1776, GooF = S = 0.911, Restrained GooF = 0.921 for all data
REM R1 = 0.0554 for 4242 Fo > 4sig(Fo) and 0.0919 for all 7835 data
REM 564 parameters refined using 193 restraints

END

WGHT      0.1108      0.0000

REM Highest difference peak  0.304,  deepest hole -0.385,  1-sigma level  0.052
Q1    1   0.0739  0.5038  0.3819  11.00000  0.05    0.30
Q2    1   0.1752  0.5368  0.9000  11.00000  0.05    0.29
Q3    1   0.6927  0.5149  0.7438  11.00000  0.05    0.28
Q4    1   0.4441 -0.0788  0.7191  11.00000  0.05    0.25
Q5    1   0.4417  0.4952  0.9457  11.00000  0.05    0.24
;
_shelx_res_checksum              40469
_olex2_submission_special_instructions 'No special instructions were received'
_exptl_crystal_recrystallization_method 
'Re-crystallisation from solvent: nitromethane/diethyl ether'
_exptl_crystal_preparation       'Magnetic properties'
####################################################################### 
# 
# This file contains crystal structure data downloaded from the 
# Cambridge Structural Database (CSD) hosted by the Cambridge 
# Crystallographic Data Centre (CCDC).
# 
# Full information about CCDC data access policies and citation 
# guidelines are available at http://www.ccdc.cam.ac.uk/access/V1 
# 
# Audit and citation data items may have been added by the CCDC. 
# Please retain this information to preserve the provenance of 
# this file and to allow appropriate attribution of the data. 
# 
#######################################################################

data_rw5_300d
_database_code_depnum_ccdc_archive 'CCDC 2411012'
loop_
_audit_author_name
_audit_author_address
'Malcolm Halcrow'
;University of Leeds
United Kingdom
;
_audit_update_record             
;
2024-12-17 deposited with the CCDC.	2025-04-10 downloaded from the CCDC.
;
_vrf_PLAT201_global              
;
PROBLEM: Isotropic non-H Atoms in Main Residue(s) ... 24 Report        
RESPONSE: This is a whole molecule disorder refinement. Two orientations 
for each ligand were refined, which occur randomly and independently 
in the lattice. Since diffraction was weaker at this higher temperature,
the partial C atoms were refined isotropically to improve the observed 
data:parameter ratio. That is a reasonable strategy for disordered 
residues.   
;
_vrf_PLAT308_global              
;
PROBLEM: Single Bonded Metal Atom in Structure (Unusual) Fe1A Check        
RESPONSE: This is a whole molecule disorder refinement. Two orientations 
for each ligand were refined, which occur randomly and independently 
in the lattice. In principle, that should lead to four distinct positions 
for Fe1, but only three unique sites for Fe1 were located and refined. 
The singly bonded metal atom is an artefact of how the metal and ligand 
disorder was treated in the SHELXL input, to avoid tabulating spurious 
metric parameters. It is described properly in this cif file, and no
other action is required.
;
_audit_creation_date             2023-08-04
_audit_creation_method           
;
Olex2 1.5
(compiled 2021.07.19 svn.r715e62df for OlexSys, GUI svn.r6383)
;
_shelx_SHELXL_version_number     2018/3

_chemical_name_common            ?
_chemical_name_systematic        
Bis[2-{4-methylpyrazol-1-yl}-6-{pyrazol-1-yl}pyridine]iron(II)di(perchlorate)
_chemical_formula_moiety         'C24 H22 Fe N10, 2(Cl O4)'
_chemical_formula_sum            'C24 H22 Cl2 Fe N10 O8'
_chemical_formula_weight         705.26
_chemical_absolute_configuration ab
_chemical_melting_point          ?
loop_
_atom_type_symbol
_atom_type_description
_atom_type_scat_dispersion_real
_atom_type_scat_dispersion_imag
_atom_type_scat_source
C C 0.0019 0.0015 'International Tables Vol C Tables 4.2.6.8 and 6.1.1.4'
H H 0.0000 0.0000 'International Tables Vol C Tables 4.2.6.8 and 6.1.1.4'
Cl Cl 0.1253 0.1495 'International Tables Vol C Tables 4.2.6.8 and 6.1.1.4'
Fe Fe 0.2961 0.8007 'International Tables Vol C Tables 4.2.6.8 and 6.1.1.4'
N N 0.0037 0.0031 'International Tables Vol C Tables 4.2.6.8 and 6.1.1.4'
O O 0.0071 0.0057 'International Tables Vol C Tables 4.2.6.8 and 6.1.1.4'

_shelx_space_group_comment       
;
The symmetry employed for this shelxl refinement is uniquely defined
by the following loop, which should always be used as a source of
symmetry information in preference to the above space-group names.
They are only intended as comments.
;
_space_group_crystal_system      monoclinic
_space_group_IT_number           4
_space_group_name_H-M_alt        'P 1 21 1'
_space_group_name_Hall           'P 2yb'
loop_
_space_group_symop_operation_xyz
'x, y, z'
'-x, y+1/2, -z'

_cell_length_a                   9.0949(10)
_cell_length_b                   9.0814(7)
_cell_length_c                   18.7450(14)
_cell_angle_alpha                90
_cell_angle_beta                 93.755(7)
_cell_angle_gamma                90
_cell_volume                     1544.9(2)
_cell_formula_units_Z            2
_cell_measurement_reflns_used    3984
_cell_measurement_temperature    300.15
_cell_measurement_theta_max      23.28
_cell_measurement_theta_min      1.05
_exptl_absorpt_coefficient_mu    0.669
_exptl_absorpt_correction_T_min  0.934
_exptl_absorpt_correction_T_max  1.000
_exptl_absorpt_correction_type   empirical
_exptl_absorpt_process_details   
;
DIALS 3.dev.728-gc72b5fc4a
Scaling & analysis of unmerged intensities, absorption correction 
using spherical harmonics
;

_exptl_absorpt_special_details   ?
_exptl_crystal_colour            orange
_exptl_crystal_density_diffrn    1.516
_exptl_crystal_density_meas      ?
_exptl_crystal_density_method    ?
_exptl_crystal_description       fragment
_exptl_crystal_F_000             720
_exptl_crystal_size_max          0.20
_exptl_crystal_size_mid          0.15
_exptl_crystal_size_min          0.10
_diffrn_reflns_av_R_equivalents  0.0553
_diffrn_reflns_av_unetI/netI     0.0555
_diffrn_reflns_Laue_measured_fraction_full 0.996
_diffrn_reflns_Laue_measured_fraction_max 0.994
_diffrn_reflns_limit_h_max       11
_diffrn_reflns_limit_h_min       -11
_diffrn_reflns_limit_k_max       11
_diffrn_reflns_limit_k_min       -11
_diffrn_reflns_limit_l_max       24
_diffrn_reflns_limit_l_min       -24
_diffrn_reflns_number            17547
_diffrn_reflns_point_group_measured_fraction_full 0.943
_diffrn_reflns_point_group_measured_fraction_max 0.917
_diffrn_reflns_theta_full        24.820
_diffrn_reflns_theta_max         26.996
_diffrn_reflns_theta_min         1.055
_diffrn_ambient_temperature      300.15
_diffrn_detector_area_resol_mean ?
_diffrn_measured_fraction_theta_full 0.996
_diffrn_measured_fraction_theta_max 0.994
_diffrn_measurement_device_type  'Fluid Film Devices'
_diffrn_measurement_method       'shutterless scans'
_diffrn_radiation_monochromator  'silicon 111'
_diffrn_radiation_type           synchrotron
_diffrn_radiation_wavelength     0.68890
_diffrn_radiation_source         'Diamond Light Source station I19'
_reflns_Friedel_coverage         0.737
_reflns_Friedel_fraction_full    0.883
_reflns_Friedel_fraction_max     0.830
_reflns_number_gt                3125
_reflns_number_total             6770
_reflns_special_details          
;
 Reflections were merged by SHELXL according to the crystal
 class for the calculation of statistics and refinement.
 
 _reflns_Friedel_fraction is defined as the number of unique
 Friedel pairs measured divided by the number that would be
 possible theoretically, ignoring centric projections and
 systematic absences.
;
_reflns_threshold_expression     'I > 2\s(I)'
_computing_cell_refinement       'XIA2 0.4.0.438-g4431aaa (Winter, 2010)'
_computing_data_collection       'GDA - generic data acquisition software'
_computing_data_reduction        'XIA2 0.4.0.438-g4431aaa (Winter, 2010)'
_computing_molecular_graphics    'XSEED (Barbour, 2020)'
_computing_publication_material  'Olex2 1.3 (Dolomanov et al., 2009)'
_computing_structure_refinement  'SHELXL-2018 (Sheldrick, 2015)'
_computing_structure_solution    'SHELXT 2018/2 (Sheldrick, 2018)'
_refine_diff_density_max         0.463
_refine_diff_density_min         -0.406
_refine_diff_density_rms         0.064
_refine_ls_abs_structure_details 
;
 Flack x determined using 1080 quotients [(I+)-(I-)]/[(I+)+(I-)]
 (Parsons, Flack and Wagner, Acta Cryst. B69 (2013) 249-259).
;
_refine_ls_abs_structure_Flack   0.05(2)
_refine_ls_extinction_coef       .
_refine_ls_extinction_method     none
_refine_ls_goodness_of_fit_ref   0.861
_refine_ls_hydrogen_treatment    constr
_refine_ls_matrix_type           full
_refine_ls_number_parameters     444
_refine_ls_number_reflns         6770
_refine_ls_number_restraints     193
_refine_ls_R_factor_all          0.1173
_refine_ls_R_factor_gt           0.0719
_refine_ls_restrained_S_all      0.866
_refine_ls_shift/su_max          0.001
_refine_ls_shift/su_mean         0.000
_refine_ls_structure_factor_coef Fsqd
_refine_ls_weighting_details     
'w=1/[\s^2^(Fo^2^)+(0.1623P)^2^] where P=(Fo^2^+2Fc^2^)/3'
_refine_ls_weighting_scheme      calc
_refine_ls_wR_factor_gt          0.2136
_refine_ls_wR_factor_ref         0.2419
_refine_special_details          
;
 An initial refinement of the complex cation yielded a model with large,
 elongated displacement ellipsoids at its periphery, with several 
 unrealistic C-C and C-N bond distances. There was also clear evidence 
 of disorder of the methyl group on each ligand, about their two 
 pyrazolyl C4 atom sites. These anomalies were addressed with a whole
 molecule disorder model. Two orientations were modelled for each 
 ligand, with equivalent C-C and C-N bond lengths in each disorder site 
 constrained to be the same (SHELXL SADI instruction). The occupancy 
 ratio of the disorder sites for ligand N2-C18 was refined as 0.60:0.40, 
 while for ligand N19-C35 it was 0.80:0.20 (there is no reason why these 
 should be the same). 

 The ligand disorder implies the iron atom should be disordered over four 
 positions, with occupancies of 0.48, 0.32, 0.12 and 0.08. In practise
 three iron atom positions were identified in the Fourier map, and refined
 with occupancies of 0.50, 0.25 and 0.25. The most realistic combinations
 of Fe-N distances to each iron site, which are allowed by the model, are
 tabulated below. These parameters should be interpreted with care, however.

 Both perchlorate ions are also disordered, and were each modelled over two
 half-occupied orientations using the refined distance restraints listed below.
 The U~eq~ displacement ellipsoids of the partial Cl atoms in one anion were
 also constrained to be the same (SHELXL SIMU instruction).

 All non-H atoms with occupancy >=0.5 in the complex cation, plus the 
 half-occupied Cl atoms, were refined anisotropically. H atoms were placed in
 calculated positions and refined using a riding model.
;
_olex2_refinement_description    
;
1. Fixed Uiso
 At 1.2 times of:
  All C(H) groups
 At 1.5 times of:
  All C(H,H,H) groups
2. Restrained distances
 Cl3A-O37A
 1.41362 with sigma of 0.02
 Cl3A-O38A
 1.41362 with sigma of 0.02
 Cl3A-O39A
 1.41362 with sigma of 0.02
 Cl3A-O40A
 1.41362 with sigma of 0.02
 Cl3B-O37B
 1.41362 with sigma of 0.02
 Cl3B-O38B
 1.41362 with sigma of 0.02
 Cl3B-O39B
 1.41362 with sigma of 0.02
 Cl3B-O40B
 1.41362 with sigma of 0.02
 O37A-O38A
 2.308441 with sigma of 0.02
 O37A-O39A
 2.308441 with sigma of 0.02
 O37A-O40A
 2.308441 with sigma of 0.02
 O38A-O39A
 2.308441 with sigma of 0.02
 O38A-O40A
 2.308441 with sigma of 0.02
 O39A-O40A
 2.308441 with sigma of 0.02
 O37B-O38B
 2.308441 with sigma of 0.02
 O37B-O39B
 2.308441 with sigma of 0.02
 O37B-O40B
 2.308441 with sigma of 0.02
 O38B-O39B
 2.308441 with sigma of 0.02
 O38B-O40B
 2.308441 with sigma of 0.02
 O39B-O40B
 2.308441 with sigma of 0.02
 Cl4A-O42A
 1.41362 with sigma of 0.02
 Cl4A-O43A
 1.41362 with sigma of 0.02
 Cl4A-O44A
 1.41362 with sigma of 0.02
 Cl4A-O45A
 1.41362 with sigma of 0.02
 Cl4B-O42B
 1.41362 with sigma of 0.02
 Cl4B-O43B
 1.41362 with sigma of 0.02
 Cl4B-O44B
 1.41362 with sigma of 0.02
 Cl4B-O45B
 1.41362 with sigma of 0.02
 O42A-O43A
 2.308441 with sigma of 0.02
 O42A-O44A
 2.308441 with sigma of 0.02
 O42A-O45A
 2.308441 with sigma of 0.02
 O43A-O44A
 2.308441 with sigma of 0.02
 O43A-O45A
 2.308441 with sigma of 0.02
 O44A-O45A
 2.308441 with sigma of 0.02
 O42B-O43B
 2.308441 with sigma of 0.02
 O42B-O44B
 2.308441 with sigma of 0.02
 O42B-O45B
 2.308441 with sigma of 0.02
 O43B-O44B
 2.308441 with sigma of 0.02
 O43B-O45B
 2.308441 with sigma of 0.02
 O44B-O45B
 2.308441 with sigma of 0.02
 N2A-C3A \\sim N2A-C7A \\sim N2B-C3B \\sim N2B-C7B
 with sigma of 0.01
 N19A-C20A \\sim N19A-C24A \\sim N19B-C20B \\sim N19B-C24B
 with sigma of 0.01
 C20A-C21A \\sim C23A-C24A \\sim C20B-C21B \\sim C23B-C24B
 with sigma of 0.01
 C21A-C22A \\sim C22A-C23A \\sim C21B-C22B \\sim C22B-C23B
 with sigma of 0.01
 C20A-N25A \\sim C24A-N30A \\sim C20B-N25B \\sim C24B-N30B
 with sigma of 0.01
 N8A-N9A \\sim N13A-N14A \\sim N8B-N9B \\sim N13B-N14B
 with sigma of 0.01
 N25A-N26A \\sim N30A-N31A \\sim N25B-N26B \\sim N30B-N31B
 with sigma of 0.01
 N9A-C10A \\sim N14A-C15A \\sim N9B-C10B \\sim N14B-C15B
 with sigma of 0.01
 N8A-C11A \\sim N9A-C11A \\sim N8B-C11B \\sim N9B-C11B
 with sigma of 0.01
 N8A-C10A \\sim N9A-C12A \\sim N8B-C10B \\sim N9B-C12B
 with sigma of 0.01
 N13A-C16A \\sim N14A-C16A \\sim N13B-C16B \\sim N14B-C16B
 with sigma of 0.01
 N13A-C15A \\sim N14A-C17A \\sim N13B-C15B \\sim N14B-C17B
 with sigma of 0.01
 N25A-C28A \\sim N26A-C28A \\sim N25B-C28B \\sim N26B-C28B
 with sigma of 0.01
 N25A-C27A \\sim N26A-C29A \\sim N25B-C27B \\sim N26B-C29B
 with sigma of 0.01
 N26A-C27A \\sim N31A-C32A \\sim N26B-C27B \\sim N31B-C32B
 with sigma of 0.01
 N30A-C33A \\sim N31A-C33A \\sim N30B-C33B \\sim N31B-C33B
 with sigma of 0.01
 N30A-C32A \\sim N31A-C34A \\sim N30B-C32B \\sim N31B-C34B
 with sigma of 0.01
 N8A-C12A \\sim N13A-C17A \\sim N8B-C12B \\sim N13B-C17B
 with sigma of 0.01
 N25A-C29A \\sim N30A-C34A \\sim N25B-C29B \\sim N30B-C34B
 with sigma of 0.01
 C10A-C11A \\sim C15A-C16A \\sim C10B-C11B \\sim C15B-C16B
 with sigma of 0.01
 C27A-C28A \\sim C32A-C33A \\sim C27B-C28B \\sim C32B-C33B
 with sigma of 0.01
 C11A-C12A \\sim C16A-C17A \\sim C11B-C12B \\sim C16B-C17B
 with sigma of 0.01
 C28A-C29A \\sim C33A-C34A \\sim C28B-C29B \\sim C33B-C34B
 with sigma of 0.01
 C11A-C18A \\sim C28B-C35A \\sim C16B-C18B \\sim C33B-C35B
 with sigma of 0.01
3. Uiso/Uaniso restraints and constraints
N25B \\sim N26B \\sim C27B \\sim C28B \\sim C29B: within 2A with sigma of 0.005
and sigma for terminal atoms of 0.01 within 2A
Cl3A \\sim Cl3B: within 2A with sigma of 0.005 and sigma for terminal atoms of
0.01 within 2A
4. Others
 1(DFIX)=1(DFIX)=1(DFIX)=1(DFIX)=1(DFIX)=1(DFIX)=1(DFIX)=1(DFIX)=1(DFIX)=
 1(DFIX)=1(DFIX)=1(DFIX)=1(DFIX)=1(DFIX)=1(DFIX)=1(DFIX)=FVAR(1)
 1(DFIX)=1(DFIX)=1(DFIX)=1(DFIX)=1(DFIX)=1(DFIX)=1(DFIX)=1(DFIX)=1(DFIX)=
 1(DFIX)=1(DFIX)=1(DFIX)=1(DFIX)=1(DFIX)=1(DFIX)=1(DFIX)=1(DFIX)=1(DFIX)=
 1(DFIX)=1(DFIX)=1(DFIX)=1(DFIX)=1(DFIX)=1(DFIX)=1.633*FVAR(2)
 Fixed Sof: Fe1A(0.5) Fe1B(0.25) Fe1C(0.25) N2A(0.6) C3A(0.6) C4A(0.6)
 H4A(0.6) C5A(0.6) H5A(0.6) C6A(0.6) H6A(0.6) C7A(0.6) N8A(0.6) N9A(0.6)
 C10A(0.6) H10A(0.6) C11A(0.6) C12A(0.6) H12A(0.6) N13A(0.6) N14A(0.6)
 C15A(0.6) H15A(0.6) C16A(0.6) H16A(0.6) C17A(0.6) H17A(0.6) C18A(0.6)
 H18A(0.6) H18B(0.6) H18C(0.6) N19A(0.8) C20A(0.8) C21A(0.8) H21A(0.8)
 C22A(0.8) H22A(0.8) C23A(0.8) H23A(0.8) C24A(0.8) N25A(0.8) N26A(0.8)
 C27A(0.8) H27A(0.8) C28A(0.8) C29A(0.8) H29A(0.8) N30A(0.8) N31A(0.8)
 C32A(0.8) H32A(0.8) C33A(0.8) H33A(0.8) C34A(0.8) H34A(0.8) C35A(0.8)
 H35A(0.8) H35B(0.8) H35C(0.8) N2B(0.4) C3B(0.4) C4B(0.4) H4B(0.4) C5B(0.4)
 H5B(0.4) C6B(0.4) H6B(0.4) C7B(0.4) N8B(0.4) N9B(0.4) C10B(0.4) H10B(0.4)
 C11B(0.4) H11B(0.4) C12B(0.4) H12B(0.4) N13B(0.4) N14B(0.4) C15B(0.4)
 H15B(0.4) C16B(0.4) C17B(0.4) H17B(0.4) C18B(0.4) H18D(0.4) H18E(0.4)
 H18F(0.4) N19B(0.2) C20B(0.2) C21B(0.2) H21B(0.2) C22B(0.2) H22B(0.2)
 C23B(0.2) H23B(0.2) C24B(0.2) N25B(0.2) N26B(0.2) C27B(0.2) H27B(0.2)
 C28B(0.2) H28B(0.2) C29B(0.2) H29B(0.2) N30B(0.2) N31B(0.2) C32B(0.2)
 H32B(0.2) C33B(0.2) C34B(0.2) H34B(0.2) C35B(0.2) H35D(0.2) H35E(0.2)
 H35F(0.2) Cl3A(0.5) O37A(0.5) O38A(0.5) O39A(0.5) O40A(0.5) Cl3B(0.5)
 O37B(0.5) O38B(0.5) O39B(0.5) O40B(0.5) Cl4A(0.5) O42A(0.5) O43A(0.5)
 O44A(0.5) O45A(0.5) Cl4B(0.5) O42B(0.5) O43B(0.5) O44B(0.5) O45B(0.5)
5.a Me refined with riding coordinates:
 C35B(H35D,H35E,H35F)
5.b Aromatic/amide H refined with riding coordinates:
 C4A(H4A), C5A(H5A), C6A(H6A), C10A(H10A), C12A(H12A), C15A(H15A), C16A(H16A),
 C17A(H17A), C21A(H21A), C22A(H22A), C23A(H23A), C27A(H27A), C29A(H29A),
 C32A(H32A), C33A(H33A), C34A(H34A), C4B(H4B), C5B(H5B), C6B(H6B), C10B(H10B),
 C11B(H11B), C12B(H12B), C15B(H15B), C17B(H17B), C21B(H21B), C22B(H22B),
 C23B(H23B), C27B(H27B), C28B(H28B), C29B(H29B), C32B(H32B), C34B(H34B)
5.c Idealised Me refined as rotating group:
 C18A(H18A,H18B,H18C), C35A(H35A,H35B,H35C), C18B(H18D,H18E,H18F)
;
_atom_sites_solution_hydrogens   geom
_atom_sites_solution_primary     ?
_atom_sites_solution_secondary   ?
loop_
_atom_site_label
_atom_site_type_symbol
_atom_site_fract_x
_atom_site_fract_y
_atom_site_fract_z
_atom_site_U_iso_or_equiv
_atom_site_adp_type
_atom_site_occupancy
_atom_site_site_symmetry_order
_atom_site_calc_flag
_atom_site_refinement_flags_posn
_atom_site_refinement_flags_adp
_atom_site_refinement_flags_occupancy
_atom_site_disorder_assembly
_atom_site_disorder_group
Fe1A Fe 0.7564(7) 0.4455(9) 0.7501(2) 0.0869(12) Uani 0.5 1 d . . P . .
Fe1B Fe 0.6969(6) 0.4479(12) 0.7437(3) 0.0710(17) Uiso 0.25 1 d . . P . .
Fe1C Fe 0.7312(16) 0.4061(10) 0.7491(5) 0.071(3) Uiso 0.25 1 d . . P . .
N2A N 0.7512(11) 0.4348(12) 0.6374(4) 0.072(3) Uani 0.6 1 d D . P A 1
C3A C 0.6342(17) 0.4887(13) 0.5981(7) 0.075(3) Uiso 0.6 1 d D . P A 1
C4A C 0.626(2) 0.4983(19) 0.5219(10) 0.103(4) Uiso 0.6 1 d . . P A 1
H4A H 0.543902 0.533341 0.494731 0.123 Uiso 0.6 1 calc R U P A 1
C5A C 0.750(3) 0.451(2) 0.4937(11) 0.102(4) Uiso 0.6 1 d . . P A 1
H5A H 0.756834 0.460286 0.444655 0.122 Uiso 0.6 1 calc R U P A 1
C6A C 0.872(2) 0.387(2) 0.5339(9) 0.111(6) Uiso 0.6 1 d . . P A 1
H6A H 0.951386 0.347266 0.511288 0.133 Uiso 0.6 1 calc R U P A 1
C7A C 0.8694(17) 0.3851(14) 0.6057(7) 0.081(3) Uiso 0.6 1 d D . P A 1
N8A N 0.527(2) 0.536(3) 0.6424(7) 0.120(7) Uani 0.6 1 d D . P A 1
N9A N 0.5425(15) 0.522(2) 0.7153(6) 0.102(5) Uani 0.6 1 d D . P A 1
C10A C 0.4219(19) 0.5833(18) 0.7401(7) 0.104(4) Uiso 0.6 1 d D . P A 1
H10A H 0.406790 0.591977 0.788484 0.125 Uiso 0.6 1 calc R U P A 1
C11A C 0.3212(19) 0.633(2) 0.6861(8) 0.110(5) Uiso 0.6 1 d D . P A 1
C12A C 0.393(2) 0.598(3) 0.6281(8) 0.126(7) Uiso 0.6 1 d D . P A 1
H12A H 0.353750 0.615417 0.581775 0.151 Uiso 0.6 1 calc R U P A 1
N13A N 0.9750(16) 0.335(2) 0.6488(8) 0.100(4) Uani 0.6 1 d D . P A 1
N14A N 0.955(3) 0.351(4) 0.7199(9) 0.125(17) Uani 0.6 1 d D . P A 1
C15A C 1.073(3) 0.303(3) 0.7589(10) 0.148(9) Uiso 0.6 1 d D . P A 1
H15A H 1.090143 0.302916 0.808344 0.177 Uiso 0.6 1 calc R U P A 1
C16A C 1.164(2) 0.254(3) 0.7077(11) 0.139(7) Uiso 0.6 1 d D . P A 1
H16A H 1.255100 0.210224 0.718763 0.167 Uiso 0.6 1 calc R U P A 1
C17A C 1.108(2) 0.275(2) 0.6405(10) 0.115(5) Uiso 0.6 1 d D . P A 1
H17A H 1.151570 0.253984 0.598077 0.138 Uiso 0.6 1 calc R U P A 1
C18A C 0.175(2) 0.701(2) 0.6925(11) 0.143(6) Uiso 0.6 1 d D . P A 1
H18A H 0.138726 0.739129 0.646988 0.215 Uiso 0.6 1 calc R U P A 1
H18B H 0.182525 0.778871 0.726954 0.215 Uiso 0.6 1 calc R U P A 1
H18C H 0.107223 0.627376 0.707877 0.215 Uiso 0.6 1 calc R U P A 1
N19A N 0.7343(10) 0.4076(10) 0.8588(4) 0.083(2) Uani 0.8 1 d D . P A 1
C20A C 0.7803(13) 0.5186(13) 0.9021(5) 0.081(2) Uiso 0.8 1 d D . P A 1
C21A C 0.7867(12) 0.5166(14) 0.9762(5) 0.097(3) Uiso 0.8 1 d D . P A 1
H21A H 0.823387 0.593835 1.004711 0.116 Uiso 0.8 1 calc R U P A 1
C22A C 0.7305(15) 0.3821(13) 1.0042(8) 0.117(4) Uiso 0.8 1 d D . P A 1
H22A H 0.730315 0.371667 1.053500 0.140 Uiso 0.8 1 calc R U P A 1
C23A C 0.6748(13) 0.2635(15) 0.9601(5) 0.105(3) Uiso 0.8 1 d D . P A 1
H23A H 0.637603 0.177530 0.978985 0.126 Uiso 0.8 1 calc R U P A 1
C24A C 0.6803(12) 0.2861(12) 0.8879(5) 0.090(3) Uiso 0.8 1 d D . P A 1
N25A N 0.8313(19) 0.6348(12) 0.8647(4) 0.098(3) Uani 0.8 1 d D . P A 1
N26A N 0.8285(14) 0.6397(11) 0.7914(5) 0.109(4) Uani 0.8 1 d D . P A 1
C27A C 0.8849(15) 0.7674(13) 0.7732(6) 0.108(4) Uiso 0.8 1 d D . P A 1
H27A H 0.897150 0.797905 0.726605 0.130 Uiso 0.8 1 calc R U P A 1
C28A C 0.9237(16) 0.8502(13) 0.8349(7) 0.104(4) Uiso 0.8 1 d D . P A 1
C29A C 0.8954(16) 0.7614(15) 0.8900(6) 0.109(4) Uiso 0.8 1 d D . P A 1
H29A H 0.916435 0.783384 0.938033 0.131 Uiso 0.8 1 calc R U P A 1
N30A N 0.6349(11) 0.1843(9) 0.8378(5) 0.095(2) Uani 0.8 1 d D . P A 1
N31A N 0.6427(19) 0.2150(12) 0.7675(6) 0.109(4) Uani 0.8 1 d D . P A 1
C32A C 0.5925(15) 0.1008(14) 0.7293(7) 0.127(4) Uiso 0.8 1 d D . P A 1
H32A H 0.589185 0.091520 0.679818 0.152 Uiso 0.8 1 calc R U P A 1
C33A C 0.5457(16) -0.0025(16) 0.7776(8) 0.130(4) Uiso 0.8 1 d D . P A 1
H33A H 0.502403 -0.092793 0.765848 0.156 Uiso 0.8 1 calc R U P A 1
C34A C 0.5733(18) 0.0500(16) 0.8439(9) 0.134(4) Uiso 0.8 1 d D . P A 1
H34A H 0.553683 0.002742 0.886299 0.161 Uiso 0.8 1 calc R U P A 1
C35A C 0.9900(16) 0.9966(17) 0.8295(8) 0.142(5) Uiso 0.8 1 d . . P A 1
H35A H 0.935349 1.052724 0.793348 0.214 Uiso 0.8 1 calc R U P A 1
H35B H 1.090209 0.986722 0.816990 0.214 Uiso 0.8 1 calc R U P A 1
H35C H 0.987897 1.046315 0.874625 0.214 Uiso 0.8 1 calc R U P A 1
N2B N 0.6972(18) 0.4617(18) 0.6284(8) 0.066(4) Uiso 0.4 1 d D . P A 2
C3B C 0.574(3) 0.513(2) 0.5923(10) 0.082(5) Uiso 0.4 1 d D . P A 2
C4B C 0.562(3) 0.526(3) 0.5235(13) 0.103(7) Uiso 0.4 1 d . . P A 2
H4B H 0.479629 0.569170 0.500140 0.124 Uiso 0.4 1 calc R U P A 2
C5B C 0.679(3) 0.472(2) 0.4854(13) 0.093(6) Uiso 0.4 1 d . . P A 2
H5B H 0.669210 0.474986 0.435761 0.111 Uiso 0.4 1 calc R U P A 2
C6B C 0.813(3) 0.412(3) 0.5183(12) 0.082(5) Uiso 0.4 1 d . . P A 2
H6B H 0.891025 0.376603 0.493133 0.098 Uiso 0.4 1 calc R U P A 2
C7B C 0.812(2) 0.412(2) 0.5931(9) 0.074(4) Uiso 0.4 1 d D . P A 2
N8B N 0.490(2) 0.550(3) 0.6354(9) 0.078(6) Uiso 0.4 1 d D . P A 2
N9B N 0.497(2) 0.537(3) 0.7083(10) 0.089(7) Uiso 0.4 1 d D . P A 2
C10B C 0.365(3) 0.578(3) 0.7289(11) 0.130(10) Uiso 0.4 1 d D . P A 2
H10B H 0.338810 0.573670 0.776015 0.156 Uiso 0.4 1 calc R U P A 2
C11B C 0.271(3) 0.627(3) 0.6727(12) 0.124(10) Uiso 0.4 1 d D . P A 2
H11B H 0.174417 0.661232 0.673048 0.148 Uiso 0.4 1 calc R U P A 2
C12B C 0.357(3) 0.613(4) 0.6181(10) 0.113(9) Uiso 0.4 1 d D . P A 2
H12B H 0.327553 0.643296 0.571969 0.135 Uiso 0.4 1 calc R U P A 2
N13B N 0.934(3) 0.361(4) 0.6407(14) 0.097(8) Uiso 0.4 1 d D . P A 2
N14B N 0.945(4) 0.361(7) 0.7139(14) 0.12(2) Uiso 0.4 1 d D . P A 2
C15B C 1.069(3) 0.294(4) 0.7384(12) 0.113(9) Uiso 0.4 1 d D . P A 2
H15B H 1.099233 0.270889 0.785400 0.135 Uiso 0.4 1 calc R U P A 2
C16B C 1.140(2) 0.268(3) 0.6769(12) 0.097(5) Uiso 0.4 1 d D . P A 2
C17B C 1.056(3) 0.294(2) 0.6174(11) 0.095(6) Uiso 0.4 1 d D . P A 2
H17B H 1.076595 0.272973 0.570582 0.113 Uiso 0.4 1 calc R U P A 2
C18B C 1.284(3) 0.196(4) 0.690(2) 0.168(12) Uiso 0.4 1 d D . P A 2
H18D H 1.275914 0.119623 0.725287 0.252 Uiso 0.4 1 calc R U P A 2
H18E H 1.354544 0.267918 0.708206 0.252 Uiso 0.4 1 calc R U P A 2
H18F H 1.314594 0.154774 0.646808 0.252 Uiso 0.4 1 calc R U P A 2
N19B N 0.747(4) 0.456(3) 0.8740(19) 0.068(9) Uiso 0.2 1 d D . P A 2
C20B C 0.820(4) 0.556(3) 0.9151(15) 0.069(9) Uiso 0.2 1 d D . P A 2
C21B C 0.829(8) 0.584(6) 0.9878(17) 0.17(3) Uiso 0.2 1 d D . P A 2
H21B H 0.867791 0.664262 1.013446 0.202 Uiso 0.2 1 calc R U P A 2
C22B C 0.760(4) 0.453(4) 1.0118(19) 0.088(9) Uiso 0.2 1 d D . P A 2
H22B H 0.752328 0.451262 1.061039 0.105 Uiso 0.2 1 calc R U P A 2
C23B C 0.700(4) 0.323(3) 0.9770(12) 0.066(7) Uiso 0.2 1 d D . P A 2
H23B H 0.665326 0.242432 1.001369 0.080 Uiso 0.2 1 calc R U P A 2
C24B C 0.699(3) 0.332(3) 0.9034(12) 0.061(7) Uiso 0.2 1 d D . P A 2
N25B N 0.845(8) 0.670(4) 0.8709(18) 0.083(8) Uiso 0.2 1 d D U P A 2
N26B N 0.793(6) 0.660(4) 0.8008(19) 0.087(8) Uiso 0.2 1 d D U P A 2
C27B C 0.834(5) 0.780(4) 0.7672(13) 0.086(8) Uiso 0.2 1 d D U P A 2
H27B H 0.811531 0.801176 0.719187 0.104 Uiso 0.2 1 calc R U P A 2
C28B C 0.917(5) 0.870(3) 0.8153(18) 0.087(8) Uiso 0.2 1 d D U P A 2
H28B H 0.968887 0.954672 0.805011 0.104 Uiso 0.2 1 calc R U P A 2
C29B C 0.907(5) 0.806(4) 0.8798(15) 0.085(8) Uiso 0.2 1 d D U P A 2
H29B H 0.936628 0.848099 0.923523 0.102 Uiso 0.2 1 calc R U P A 2
N30B N 0.642(10) 0.224(6) 0.859(3) 0.19(4) Uiso 0.2 1 d D . P A 2
N31B N 0.657(8) 0.230(4) 0.787(3) 0.105(19) Uiso 0.2 1 d D . P A 2
C32B C 0.625(6) 0.099(5) 0.7587(19) 0.129(18) Uiso 0.2 1 d D . P A 2
H32B H 0.641548 0.068444 0.712591 0.155 Uiso 0.2 1 calc R U P A 2
C33B C 0.562(4) 0.017(3) 0.812(2) 0.076(8) Uiso 0.2 1 d D . P A 2
C34B C 0.583(7) 0.091(5) 0.8735(18) 0.134(19) Uiso 0.2 1 d D . P A 2
H34B H 0.560540 0.056607 0.918360 0.161 Uiso 0.2 1 calc R U P A 2
C35B C 0.491(6) -0.125(4) 0.792(3) 0.128(15) Uiso 0.2 1 d D . P A 2
H35D H 0.496706 -0.142235 0.742069 0.192 Uiso 0.2 1 calc R U P A 2
H35E H 0.539886 -0.202599 0.818953 0.192 Uiso 0.2 1 calc R U P A 2
H35F H 0.389097 -0.121429 0.803290 0.192 Uiso 0.2 1 calc R U P A 2
Cl3A Cl 0.2325(18) 0.3982(18) 0.4342(7) 0.121(3) Uani 0.5 1 d D U P B 1
O37A O 0.284(2) 0.351(2) 0.5052(9) 0.181(8) Uiso 0.5 1 d D . P B 1
O38A O 0.201(3) 0.547(2) 0.4429(13) 0.203(9) Uiso 0.5 1 d D . P B 1
O39A O 0.1166(17) 0.3102(18) 0.4130(9) 0.154(5) Uiso 0.5 1 d D . P B 1
O40A O 0.3608(16) 0.3714(17) 0.3953(8) 0.126(5) Uiso 0.5 1 d D . P B 1
Cl3B Cl 0.2202(17) 0.4288(16) 0.4183(7) 0.112(2) Uani 0.5 1 d D U P C 2
O37B O 0.220(2) 0.376(2) 0.4905(9) 0.165(7) Uiso 0.5 1 d D . P C 2
O38B O 0.2943(19) 0.5720(17) 0.4299(9) 0.151(5) Uiso 0.5 1 d D . P C 2
O39B O 0.0851(15) 0.454(2) 0.3864(9) 0.166(6) Uiso 0.5 1 d D . P C 2
O40B O 0.3122(18) 0.3365(17) 0.3789(8) 0.127(5) Uiso 0.5 1 d D . P C 2
Cl4A Cl 0.2796(19) 0.4058(18) 0.9297(6) 0.127(5) Uani 0.5 1 d D . P D 1
O42A O 0.345(3) 0.373(3) 1.0012(9) 0.165(9) Uiso 0.5 1 d D . P D 1
O43A O 0.3037(19) 0.2793(17) 0.8901(9) 0.137(5) Uiso 0.5 1 d D . P D 1
O44A O 0.356(2) 0.533(2) 0.9091(10) 0.179(7) Uiso 0.5 1 d D . P D 1
O45A O 0.132(2) 0.436(3) 0.9393(11) 0.190(8) Uiso 0.5 1 d D . P D 1
Cl4B Cl 0.2475(18) 0.4150(15) 0.9252(8) 0.120(4) Uani 0.5 1 d D . P E 2
O42B O 0.318(2) 0.413(2) 0.9934(8) 0.137(6) Uiso 0.5 1 d D . P E 2
O43B O 0.3404(17) 0.3378(18) 0.8752(8) 0.131(5) Uiso 0.5 1 d D . P E 2
O44B O 0.219(2) 0.5554(16) 0.8993(9) 0.153(5) Uiso 0.5 1 d D . P E 2
O45B O 0.1158(15) 0.3309(17) 0.9263(8) 0.136(4) Uiso 0.5 1 d D . P E 2

loop_
_atom_site_aniso_label
_atom_site_aniso_U_11
_atom_site_aniso_U_22
_atom_site_aniso_U_33
_atom_site_aniso_U_23
_atom_site_aniso_U_13
_atom_site_aniso_U_12
Fe1A 0.086(3) 0.103(3) 0.0719(16) 0.0032(16) 0.0055(15) -0.018(2)
N2A 0.060(5) 0.070(5) 0.083(6) 0.005(5) -0.007(5) 0.007(5)
N8A 0.116(13) 0.123(13) 0.118(13) 0.021(9) -0.031(10) -0.007(10)
N9A 0.083(8) 0.139(11) 0.083(7) 0.013(7) 0.007(6) 0.027(8)
N13A 0.081(9) 0.096(10) 0.127(12) 0.000(8) 0.026(8) -0.003(7)
N14A 0.19(3) 0.102(14) 0.084(10) -0.017(8) 0.037(11) -0.041(13)
N19A 0.094(5) 0.083(6) 0.075(4) -0.005(4) 0.016(4) -0.004(5)
N25A 0.107(7) 0.104(7) 0.082(5) -0.018(5) 0.008(4) -0.007(6)
N26A 0.136(10) 0.121(7) 0.071(5) 0.004(4) 0.025(5) 0.006(6)
N30A 0.093(6) 0.087(5) 0.108(6) 0.019(5) 0.026(5) 0.006(4)
N31A 0.127(9) 0.112(8) 0.091(7) -0.017(5) 0.020(7) -0.001(5)
Cl3A 0.155(4) 0.139(7) 0.071(6) 0.008(4) 0.027(4) 0.010(4)
Cl3B 0.141(4) 0.126(6) 0.071(5) 0.013(4) 0.017(3) 0.015(4)
Cl4A 0.138(7) 0.161(9) 0.087(5) -0.021(5) 0.034(5) 0.018(6)
Cl4B 0.139(8) 0.106(5) 0.115(6) -0.004(4) -0.001(4) 0.008(5)

_geom_special_details            
;
 All esds (except the esd in the dihedral angle between two l.s. planes)
 are estimated using the full covariance matrix.  The cell esds are taken
 into account individually in the estimation of esds in distances, angles
 and torsion angles; correlations between esds in cell parameters are only
 used when they are defined by crystal symmetry.  An approximate (isotropic)
 treatment of cell esds is used for estimating esds involving l.s. planes.
;
loop_
_geom_bond_atom_site_label_1
_geom_bond_atom_site_label_2
_geom_bond_distance
_geom_bond_site_symmetry_2
_geom_bond_publ_flag
Fe1A N2A 2.113(9) . ?
Fe1A N9A 2.127(15) . ?
Fe1A N14A 2.107(17) . ?
Fe1A N19A 2.088(9) . ?
Fe1A N26A 2.018(11) . ?
Fe1A N31A 2.367(11) . ?
Fe1B N19A 2.192(10) . ?
Fe1B N26A 2.264(13) . ?
Fe1B N31A 2.224(14) . ?
Fe1B N2B 2.165(16) . ?
Fe1B N9B 2.058(18) . ?
Fe1C N2A 2.131(12) . ?
Fe1C N9A 2.08(2) . ?
Fe1C N14A 2.20(2) . ?
Fe1C N19B 2.38(4) . ?
Fe1C N26B 2.55(3) . ?
Fe1C N31B 1.90(3) . ?
N2A C3A 1.345(13) . ?
N2A C7A 1.341(13) . ?
C3A C4A 1.43(2) . ?
C3A N8A 1.387(19) . ?
C4A H4A 0.9300 . ?
C4A C5A 1.35(3) . ?
C5A H5A 0.9300 . ?
C5A C6A 1.42(3) . ?
C6A H6A 0.9300 . ?
C6A C7A 1.35(2) . ?
C7A N13A 1.30(2) . ?
N8A N9A 1.371(11) . ?
N8A C12A 1.357(15) . ?
N9A C10A 1.341(14) . ?
C10A H10A 0.9300 . ?
C10A C11A 1.395(16) . ?
C11A C12A 1.341(15) . ?
C11A C18A 1.48(2) . ?
C12A H12A 0.9300 . ?
N13A N14A 1.366(11) . ?
N13A C17A 1.345(14) . ?
N14A C15A 1.333(14) . ?
C15A H15A 0.9300 . ?
C15A C16A 1.382(16) . ?
C16A H16A 0.9300 . ?
C16A C17A 1.341(16) . ?
C17A H17A 0.9300 . ?
C18A H18A 0.9600 . ?
C18A H18B 0.9600 . ?
C18A H18C 0.9600 . ?
N19A C20A 1.344(12) . ?
N19A C24A 1.339(11) . ?
C20A C21A 1.388(11) . ?
C20A N25A 1.364(12) . ?
C21A H21A 0.9300 . ?
C21A C22A 1.436(12) . ?
C22A H22A 0.9300 . ?
C22A C23A 1.429(13) . ?
C23A H23A 0.9300 . ?
C23A C24A 1.373(11) . ?
C24A N30A 1.362(14) . ?
N25A N26A 1.374(9) . ?
N25A C29A 1.360(12) . ?
N26A C27A 1.322(11) . ?
C27A H27A 0.9300 . ?
C27A C28A 1.404(12) . ?
C28A C29A 1.349(14) . ?
C28A C35A 1.466(18) . ?
C29A H29A 0.9300 . ?
N30A N31A 1.354(11) . ?
N30A C34A 1.350(13) . ?
N31A C32A 1.324(12) . ?
C32A H32A 0.9300 . ?
C32A C33A 1.389(13) . ?
C33A H33A 0.9300 . ?
C33A C34A 1.340(15) . ?
C34A H34A 0.9300 . ?
C35A H35A 0.9600 . ?
C35A H35B 0.9600 . ?
C35A H35C 0.9600 . ?
N2B C3B 1.353(14) . ?
N2B C7B 1.352(14) . ?
C3B C4B 1.29(3) . ?
C3B N8B 1.20(3) . ?
C4B H4B 0.9300 . ?
C4B C5B 1.41(4) . ?
C5B H5B 0.9300 . ?
C5B C6B 1.44(4) . ?
C6B H6B 0.9300 . ?
C6B C7B 1.40(3) . ?
C7B N13B 1.45(3) . ?
N8B N9B 1.370(12) . ?
N8B C12B 1.359(15) . ?
N9B C10B 1.340(15) . ?
C10B H10B 0.9300 . ?
C10B C11B 1.387(17) . ?
C11B H11B 0.9300 . ?
C11B C12B 1.333(16) . ?
C12B H12B 0.9300 . ?
N13B N14B 1.369(12) . ?
N13B C17B 1.358(15) . ?
N14B C15B 1.334(15) . ?
C15B H15B 0.9300 . ?
C15B C16B 1.380(17) . ?
C16B C17B 1.329(16) . ?
C16B C18B 1.47(2) . ?
C17B H17B 0.9300 . ?
C18B H18D 0.9600 . ?
C18B H18E 0.9600 . ?
C18B H18F 0.9600 . ?
N19B C20B 1.338(15) . ?
N19B C24B 1.341(14) . ?
C20B C21B 1.383(14) . ?
C20B N25B 1.355(15) . ?
C21B H21B 0.9300 . ?
C21B C22B 1.433(15) . ?
C22B H22B 0.9300 . ?
C22B C23B 1.435(15) . ?
C23B H23B 0.9300 . ?
C23B C24B 1.381(14) . ?
C24B N30B 1.370(16) . ?
N25B N26B 1.370(13) . ?
N25B C29B 1.359(15) . ?
N26B C27B 1.324(13) . ?
C27B H27B 0.9300 . ?
C27B C28B 1.399(15) . ?
C28B H28B 0.9300 . ?
C28B C29B 1.351(17) . ?
C29B H29B 0.9300 . ?
N30B N31B 1.365(13) . ?
N30B C34B 1.356(15) . ?
N31B C32B 1.321(14) . ?
C32B H32B 0.9300 . ?
C32B C33B 1.395(15) . ?
C33B C34B 1.341(17) . ?
C33B C35B 1.48(2) . ?
C34B H34B 0.9300 . ?
C35B H35D 0.9600 . ?
C35B H35E 0.9600 . ?
C35B H35F 0.9600 . ?
Cl3A O37A 1.447(18) . ?
Cl3A O38A 1.397(19) . ?
Cl3A O39A 1.361(18) . ?
Cl3A O40A 1.438(17) . ?
Cl3B O37B 1.436(16) . ?
Cl3B O38B 1.474(18) . ?
Cl3B O39B 1.350(18) . ?
Cl3B O40B 1.425(17) . ?
Cl4A O42A 1.459(18) . ?
Cl4A O43A 1.393(16) . ?
Cl4A O44A 1.413(18) . ?
Cl4A O45A 1.389(18) . ?
Cl4B O42B 1.392(17) . ?
Cl4B O43B 1.479(16) . ?
Cl4B O44B 1.384(18) . ?
Cl4B O45B 1.422(17) . ?

loop_
_geom_angle_atom_site_label_1
_geom_angle_atom_site_label_2
_geom_angle_atom_site_label_3
_geom_angle
_geom_angle_site_symmetry_1
_geom_angle_site_symmetry_3
_geom_angle_publ_flag
N2A Fe1A N9A 75.4(5) . . ?
N2A Fe1A N31A 96.6(5) . . ?
N9A Fe1A N31A 86.1(7) . . ?
N14A Fe1A N2A 71.1(6) . . ?
N14A Fe1A N9A 146.3(7) . . ?
N14A Fe1A N31A 93.8(12) . . ?
N19A Fe1A N2A 166.1(5) . . ?
N19A Fe1A N9A 102.0(5) . . ?
N19A Fe1A N14A 109.5(7) . . ?
N19A Fe1A N31A 69.4(4) . . ?
N26A Fe1A N2A 114.2(5) . . ?
N26A Fe1A N9A 95.8(7) . . ?
N26A Fe1A N14A 101.3(11) . . ?
N26A Fe1A N19A 79.6(4) . . ?
N26A Fe1A N31A 148.7(5) . . ?
N19A Fe1B N26A 72.3(4) . . ?
N19A Fe1B N31A 70.5(5) . . ?
N31A Fe1B N26A 140.5(6) . . ?
N9B Fe1B N2B 73.4(7) . . ?
N2A Fe1C N14A 69.1(7) . . ?
N9A Fe1C N2A 76.1(6) . . ?
N9A Fe1C N14A 143.0(9) . . ?
N19B Fe1C N26B 57.0(10) . . ?
N31B Fe1C N19B 78.1(16) . . ?
N31B Fe1C N26B 134.2(18) . . ?
Fe1A N2A Fe1C 11.5(2) . . ?
C3A N2A Fe1A 119.7(8) . . ?
C3A N2A Fe1C 117.9(9) . . ?
C7A N2A Fe1A 119.5(8) . . ?
C7A N2A Fe1C 121.1(9) . . ?
C7A N2A C3A 120.6(11) . . ?
N2A C3A C4A 123.9(14) . . ?
N2A C3A N8A 110.2(14) . . ?
N8A C3A C4A 125.9(17) . . ?
C3A C4A H4A 123.9 . . ?
C5A C4A C3A 112.3(17) . . ?
C5A C4A H4A 123.9 . . ?
C4A C5A H5A 117.7 . . ?
C4A C5A C6A 124.7(18) . . ?
C6A C5A H5A 117.7 . . ?
C5A C6A H6A 121.1 . . ?
C7A C6A C5A 117.9(16) . . ?
C7A C6A H6A 121.1 . . ?
N2A C7A C6A 120.5(15) . . ?
N13A C7A N2A 115.2(11) . . ?
N13A C7A C6A 124.3(14) . . ?
N9A N8A C3A 122.6(14) . . ?
C12A N8A C3A 131.9(14) . . ?
C12A N8A N9A 105.5(7) . . ?
Fe1C N9A Fe1A 11.5(3) . . ?
N8A N9A Fe1A 111.5(8) . . ?
N8A N9A Fe1C 112.3(8) . . ?
C10A N9A Fe1A 141.5(10) . . ?
C10A N9A Fe1C 141.6(10) . . ?
C10A N9A N8A 106.0(7) . . ?
N9A C10A H10A 123.3 . . ?
N9A C10A C11A 113.4(11) . . ?
C11A C10A H10A 123.3 . . ?
C10A C11A C18A 128.8(14) . . ?
C12A C11A C10A 100.4(15) . . ?
C12A C11A C18A 130.8(17) . . ?
N8A C12A H12A 122.7 . . ?
C11A C12A N8A 114.7(13) . . ?
C11A C12A H12A 122.7 . . ?
C7A N13A N14A 115.3(12) . . ?
C7A N13A C17A 134.8(13) . . ?
C17A N13A N14A 109.7(9) . . ?
Fe1A N14A Fe1C 11.1(3) . . ?
N13A N14A Fe1A 118.6(11) . . ?
N13A N14A Fe1C 117.0(12) . . ?
C15A N14A Fe1A 131.3(12) . . ?
C15A N14A Fe1C 131.6(14) . . ?
C15A N14A N13A 110.0(9) . . ?
N14A C15A H15A 128.5 . . ?
N14A C15A C16A 102.9(13) . . ?
C16A C15A H15A 128.5 . . ?
C15A C16A H16A 123.2 . . ?
C17A C16A C15A 113.5(15) . . ?
C17A C16A H16A 123.2 . . ?
N13A C17A H17A 128.2 . . ?
C16A C17A N13A 103.7(12) . . ?
C16A C17A H17A 128.2 . . ?
C11A C18A H18A 109.5 . . ?
C11A C18A H18B 109.5 . . ?
C11A C18A H18C 109.5 . . ?
H18A C18A H18B 109.5 . . ?
H18A C18A H18C 109.5 . . ?
H18B C18A H18C 109.5 . . ?
Fe1A N19A Fe1B 14.4(2) . . ?
C20A N19A Fe1A 114.8(6) . . ?
C20A N19A Fe1B 119.4(6) . . ?
C24A N19A Fe1A 126.6(8) . . ?
C24A N19A Fe1B 120.1(8) . . ?
C24A N19A C20A 118.6(9) . . ?
N19A C20A C21A 125.9(10) . . ?
N19A C20A N25A 111.9(8) . . ?
N25A C20A C21A 122.1(12) . . ?
C20A C21A H21A 123.7 . . ?
C20A C21A C22A 112.6(10) . . ?
C22A C21A H21A 123.7 . . ?
C21A C22A H22A 118.3 . . ?
C23A C22A C21A 123.5(12) . . ?
C23A C22A H22A 118.3 . . ?
C22A C23A H23A 122.5 . . ?
C24A C23A C22A 115.0(11) . . ?
C24A C23A H23A 122.5 . . ?
N19A C24A C23A 124.3(11) . . ?
N19A C24A N30A 112.4(8) . . ?
N30A C24A C23A 123.3(10) . . ?
C20A N25A N26A 123.7(9) . . ?
C29A N25A C20A 128.8(9) . . ?
C29A N25A N26A 107.5(6) . . ?
Fe1A N26A Fe1B 13.1(3) . . ?
N25A N26A Fe1A 109.8(6) . . ?
N25A N26A Fe1B 110.1(6) . . ?
C27A N26A Fe1A 142.2(7) . . ?
C27A N26A Fe1B 141.1(7) . . ?
C27A N26A N25A 107.7(6) . . ?
N26A C27A H27A 125.1 . . ?
N26A C27A C28A 109.8(8) . . ?
C28A C27A H27A 125.1 . . ?
C27A C28A C35A 120.7(12) . . ?
C29A C28A C27A 105.1(9) . . ?
C29A C28A C35A 134.0(12) . . ?
N25A C29A H29A 125.1 . . ?
C28A C29A N25A 109.7(8) . . ?
C28A C29A H29A 125.1 . . ?
N31A N30A C24A 119.9(8) . . ?
C34A N30A C24A 131.6(10) . . ?
C34A N30A N31A 108.5(8) . . ?
Fe1B N31A Fe1A 13.2(2) . . ?
N30A N31A Fe1A 111.6(7) . . ?
N30A N31A Fe1B 114.7(7) . . ?
C32A N31A Fe1A 139.2(8) . . ?
C32A N31A Fe1B 135.2(9) . . ?
C32A N31A N30A 109.1(7) . . ?
N31A C32A H32A 126.7 . . ?
N31A C32A C33A 106.6(11) . . ?
C33A C32A H32A 126.7 . . ?
C32A C33A H33A 125.7 . . ?
C34A C33A C32A 108.5(13) . . ?
C34A C33A H33A 125.7 . . ?
N30A C34A H34A 126.4 . . ?
C33A C34A N30A 107.2(12) . . ?
C33A C34A H34A 126.4 . . ?
C28A C35A H35A 109.5 . . ?
C28A C35A H35B 109.5 . . ?
C28A C35A H35C 109.5 . . ?
H35A C35A H35B 109.5 . . ?
H35A C35A H35C 109.5 . . ?
H35B C35A H35C 109.5 . . ?
C3B N2B Fe1B 117.6(12) . . ?
C7B N2B Fe1B 121.5(13) . . ?
C7B N2B C3B 120.8(18) . . ?
C4B C3B N2B 123(2) . . ?
N8B C3B N2B 107.8(17) . . ?
N8B C3B C4B 129(3) . . ?
C3B C4B H4B 121.4 . . ?
C3B C4B C5B 117(3) . . ?
C5B C4B H4B 121.4 . . ?
C4B C5B H5B 117.8 . . ?
C4B C5B C6B 124(2) . . ?
C6B C5B H5B 117.8 . . ?
C5B C6B H6B 124.3 . . ?
C7B C6B C5B 111.5(18) . . ?
C7B C6B H6B 124.3 . . ?
N2B C7B C6B 123.2(19) . . ?
N2B C7B N13B 112.9(17) . . ?
C6B C7B N13B 124(2) . . ?
C3B N8B N9B 131.1(18) . . ?
C3B N8B C12B 123.9(18) . . ?
C12B N8B N9B 105.0(8) . . ?
N8B N9B Fe1B 109.9(11) . . ?
C10B N9B Fe1B 143.7(14) . . ?
C10B N9B N8B 106.1(9) . . ?
N9B C10B H10B 123.5 . . ?
N9B C10B C11B 113.1(13) . . ?
C11B C10B H10B 123.5 . . ?
C10B C11B H11B 129.6 . . ?
C12B C11B C10B 100.9(17) . . ?
C12B C11B H11B 129.6 . . ?
N8B C12B H12B 122.7 . . ?
C11B C12B N8B 114.5(14) . . ?
C11B C12B H12B 122.7 . . ?
N14B N13B C7B 128(2) . . ?
C17B N13B C7B 123(2) . . ?
C17B N13B N14B 108.5(9) . . ?
C15B N14B N13B 110.4(10) . . ?
N14B C15B H15B 128.6 . . ?
N14B C15B C16B 102.8(13) . . ?
C16B C15B H15B 128.6 . . ?
C15B C16B C18B 113(3) . . ?
C17B C16B C15B 113.3(16) . . ?
C17B C16B C18B 133(2) . . ?
N13B C17B H17B 127.9 . . ?
C16B C17B N13B 104.2(12) . . ?
C16B C17B H17B 127.9 . . ?
C16B C18B H18D 109.5 . . ?
C16B C18B H18E 109.5 . . ?
C16B C18B H18F 109.5 . . ?
H18D C18B H18E 109.5 . . ?
H18D C18B H18F 109.5 . . ?
H18E C18B H18F 109.5 . . ?
C20B N19B Fe1C 134(2) . . ?
C20B N19B C24B 120(3) . . ?
C24B N19B Fe1C 104(2) . . ?
N19B C20B C21B 133(4) . . ?
N19B C20B N25B 105(3) . . ?
N25B C20B C21B 117(4) . . ?
C20B C21B H21B 130.4 . . ?
C20B C21B C22B 99(3) . . ?
C22B C21B H21B 130.4 . . ?
C21B C22B H22B 112.8 . . ?
C21B C22B C23B 134(3) . . ?
C23B C22B H22B 112.8 . . ?
C22B C23B H23B 123.7 . . ?
C24B C23B C22B 113(3) . . ?
C24B C23B H23B 123.7 . . ?
N19B C24B C23B 119(3) . . ?
N19B C24B N30B 118(3) . . ?
N30B C24B C23B 123(3) . . ?
C20B N25B N26B 118(3) . . ?
C20B N25B C29B 135(3) . . ?
C29B N25B N26B 106.9(9) . . ?
N25B N26B Fe1C 119(3) . . ?
C27B N26B Fe1C 129(2) . . ?
C27B N26B N25B 108.2(8) . . ?
N26B C27B H27B 125.4 . . ?
N26B C27B C28B 109.2(11) . . ?
C28B C27B H27B 125.4 . . ?
C27B C28B H28B 127.5 . . ?
C29B C28B C27B 105.0(12) . . ?
C29B C28B H28B 127.5 . . ?
N25B C29B H29B 125.3 . . ?
C28B C29B N25B 109.4(11) . . ?
C28B C29B H29B 125.3 . . ?
N31B N30B C24B 121(4) . . ?
C34B N30B C24B 131(4) . . ?
C34B N30B N31B 107.4(10) . . ?
N30B N31B Fe1C 118(3) . . ?
C32B N31B Fe1C 133(3) . . ?
C32B N31B N30B 109.3(10) . . ?
N31B C32B H32B 126.8 . . ?
N31B C32B C33B 106.3(14) . . ?
C33B C32B H32B 126.8 . . ?
C32B C33B C35B 119(4) . . ?
C34B C33B C32B 107.9(17) . . ?
C34B C33B C35B 133(4) . . ?
N30B C34B H34B 126.1 . . ?
C33B C34B N30B 107.8(14) . . ?
C33B C34B H34B 126.1 . . ?
C33B C35B H35D 109.5 . . ?
C33B C35B H35E 109.5 . . ?
C33B C35B H35F 109.5 . . ?
H35D C35B H35E 109.5 . . ?
H35D C35B H35F 109.5 . . ?
H35E C35B H35F 109.5 . . ?
O38A Cl3A O37A 103.8(14) . . ?
O38A Cl3A O40A 113.7(15) . . ?
O39A Cl3A O37A 106.9(13) . . ?
O39A Cl3A O38A 116.3(16) . . ?
O39A Cl3A O40A 113.0(14) . . ?
O40A Cl3A O37A 101.0(13) . . ?
O37B Cl3B O38B 100.7(13) . . ?
O39B Cl3B O37B 114.5(14) . . ?
O39B Cl3B O38B 107.9(13) . . ?
O39B Cl3B O40B 114.8(14) . . ?
O40B Cl3B O37B 109.3(13) . . ?
O40B Cl3B O38B 108.5(14) . . ?
O43A Cl4A O42A 104.7(14) . . ?
O43A Cl4A O44A 115.6(12) . . ?
O44A Cl4A O42A 103.9(14) . . ?
O45A Cl4A O42A 104.8(13) . . ?
O45A Cl4A O43A 114.7(16) . . ?
O45A Cl4A O44A 111.6(16) . . ?
O42B Cl4B O43B 109.2(14) . . ?
O42B Cl4B O45B 108.6(12) . . ?
O44B Cl4B O42B 113.4(14) . . ?
O44B Cl4B O43B 108.4(13) . . ?
O44B Cl4B O45B 111.2(14) . . ?
O45B Cl4B O43B 105.8(12) . . ?

loop_
_geom_torsion_atom_site_label_1
_geom_torsion_atom_site_label_2
_geom_torsion_atom_site_label_3
_geom_torsion_atom_site_label_4
_geom_torsion
_geom_torsion_site_symmetry_1
_geom_torsion_site_symmetry_2
_geom_torsion_site_symmetry_3
_geom_torsion_site_symmetry_4
_geom_torsion_publ_flag
Fe1A N2A C3A C4A 174.3(10) . . . . ?
Fe1A N2A C3A N8A -4.2(16) . . . . ?
Fe1A N2A C7A C6A -175.5(11) . . . . ?
Fe1A N2A C7A N13A 5.8(15) . . . . ?
Fe1A N9A C10A C11A 169.1(18) . . . . ?
Fe1A N14A C15A C16A 180(3) . . . . ?
Fe1A N19A C20A C21A -175.3(9) . . . . ?
Fe1A N19A C20A N25A 0.5(13) . . . . ?
Fe1A N19A C24A C23A 176.6(9) . . . . ?
Fe1A N19A C24A N30A -1.5(14) . . . . ?
Fe1A N26A C27A C28A -173.9(13) . . . . ?
Fe1A N31A C32A C33A 176.7(15) . . . . ?
Fe1B N19A C20A C21A 169.3(9) . . . . ?
Fe1B N19A C20A N25A -14.8(13) . . . . ?
Fe1B N19A C24A C23A -167.9(9) . . . . ?
Fe1B N19A C24A N30A 14.0(12) . . . . ?
Fe1B N26A C27A C28A 164.9(12) . . . . ?
Fe1B N31A C32A C33A -164.7(14) . . . . ?
Fe1B N2B C3B C4B 179.8(18) . . . . ?
Fe1B N2B C3B N8B 4(2) . . . . ?
Fe1B N2B C7B C6B 176.3(14) . . . . ?
Fe1B N2B C7B N13B -4(2) . . . . ?
Fe1B N9B C10B C11B -177(3) . . . . ?
Fe1C N2A C3A C4A -172.7(10) . . . . ?
Fe1C N2A C3A N8A 8.8(16) . . . . ?
Fe1C N2A C7A C6A 171.3(11) . . . . ?
Fe1C N2A C7A N13A -7.4(15) . . . . ?
Fe1C N9A C10A C11A -172.3(18) . . . . ?
Fe1C N14A C15A C16A 165(3) . . . . ?
Fe1C N19B C20B C21B -180(5) . . . . ?
Fe1C N19B C20B N25B 24(6) . . . . ?
Fe1C N19B C24B C23B 177(2) . . . . ?
Fe1C N19B C24B N30B -7(6) . . . . ?
Fe1C N26B C27B C28B -154(4) . . . . ?
Fe1C N31B C32B C33B -175(6) . . . . ?
N2A C3A C4A C5A -1.6(19) . . . . ?
N2A C3A N8A N9A -2(3) . . . . ?
N2A C3A N8A C12A 179(2) . . . . ?
N2A C7A N13A N14A -5(3) . . . . ?
N2A C7A N13A C17A 179(2) . . . . ?
C3A N2A C7A C6A -0.8(18) . . . . ?
C3A N2A C7A N13A -179.5(13) . . . . ?
C3A C4A C5A C6A 5(2) . . . . ?
C3A N8A N9A Fe1A 7(3) . . . . ?
C3A N8A N9A Fe1C -5(3) . . . . ?
C3A N8A N9A C10A 177.8(19) . . . . ?
C3A N8A C12A C11A -178(2) . . . . ?
C4A C3A N8A N9A 179.4(18) . . . . ?
C4A C3A N8A C12A 1(3) . . . . ?
C4A C5A C6A C7A -6(2) . . . . ?
C5A C6A C7A N2A 4(2) . . . . ?
C5A C6A C7A N13A -177.7(15) . . . . ?
C6A C7A N13A N14A 176(2) . . . . ?
C6A C7A N13A C17A 1(3) . . . . ?
C7A N2A C3A C4A -0.4(18) . . . . ?
C7A N2A C3A N8A -178.9(14) . . . . ?
C7A N13A N14A Fe1A 2(3) . . . . ?
C7A N13A N14A Fe1C 15(3) . . . . ?
C7A N13A N14A C15A -177(2) . . . . ?
C7A N13A C17A C16A 177(2) . . . . ?
N8A C3A C4A C5A 176.6(17) . . . . ?
N8A N9A C10A C11A 3(2) . . . . ?
N9A N8A C12A C11A 3(3) . . . . ?
N9A C10A C11A C12A -1(2) . . . . ?
N9A C10A C11A C18A 177(2) . . . . ?
C10A C11A C12A N8A -1(3) . . . . ?
C12A N8A N9A Fe1A -174.2(16) . . . . ?
C12A N8A N9A Fe1C 173.4(16) . . . . ?
C12A N8A N9A C10A -3(2) . . . . ?
N13A N14A C15A C16A -1(4) . . . . ?
N14A N13A C17A C16A 1(3) . . . . ?
N14A C15A C16A C17A 2(3) . . . . ?
C15A C16A C17A N13A -2(3) . . . . ?
C17A N13A N14A Fe1A 179.0(19) . . . . ?
C17A N13A N14A Fe1C -168.6(18) . . . . ?
C17A N13A N14A C15A 0(4) . . . . ?
C18A C11A C12A N8A -180(2) . . . . ?
N19A C20A C21A C22A -3.0(16) . . . . ?
N19A C20A N25A N26A 3(2) . . . . ?
N19A C20A N25A C29A -175.2(14) . . . . ?
N19A C24A N30A N31A -2.3(15) . . . . ?
N19A C24A N30A C34A -179.1(14) . . . . ?
C20A N19A C24A C23A -3.2(16) . . . . ?
C20A N19A C24A N30A 178.6(9) . . . . ?
C20A C21A C22A C23A 0.2(17) . . . . ?
C20A N25A N26A Fe1A -5.1(19) . . . . ?
C20A N25A N26A Fe1B 8.9(19) . . . . ?
C20A N25A N26A C27A 179.5(15) . . . . ?
C20A N25A C29A C28A -177.3(16) . . . . ?
C21A C20A N25A N26A 179.2(13) . . . . ?
C21A C20A N25A C29A 1(2) . . . . ?
C21A C22A C23A C24A 0.8(17) . . . . ?
C22A C23A C24A N19A 0.7(16) . . . . ?
C22A C23A C24A N30A 178.7(11) . . . . ?
C23A C24A N30A N31A 179.5(12) . . . . ?
C23A C24A N30A C34A 3(2) . . . . ?
C24A N19A C20A C21A 4.6(15) . . . . ?
C24A N19A C20A N25A -179.6(12) . . . . ?
C24A N30A N31A Fe1A 4.3(15) . . . . ?
C24A N30A N31A Fe1B -9.6(15) . . . . ?
C24A N30A N31A C32A -179.8(12) . . . . ?
C24A N30A C34A C33A 178.1(11) . . . . ?
N25A C20A C21A C22A -178.5(13) . . . . ?
N25A N26A C27A C28A -1.1(16) . . . . ?
N26A N25A C29A C28A 4.2(17) . . . . ?
N26A C27A C28A C29A 3.6(16) . . . . ?
N26A C27A C28A C35A 179.6(13) . . . . ?
C27A C28A C29A N25A -4.7(16) . . . . ?
C29A N25A N26A Fe1A 173.5(10) . . . . ?
C29A N25A N26A Fe1B -172.5(10) . . . . ?
C29A N25A N26A C27A -1.8(16) . . . . ?
N30A N31A C32A C33A 2.6(18) . . . . ?
N31A N30A C34A C33A 1.0(16) . . . . ?
N31A C32A C33A C34A -2.0(18) . . . . ?
C32A C33A C34A N30A 0.6(17) . . . . ?
C34A N30A N31A Fe1A -178.2(11) . . . . ?
C34A N30A N31A Fe1B 167.9(11) . . . . ?
C34A N30A N31A C32A -2.3(17) . . . . ?
C35A C28A C29A N25A -179.9(17) . . . . ?
N2B C3B C4B C5B 6(3) . . . . ?
N2B C3B N8B N9B -6(4) . . . . ?
N2B C3B N8B C12B 177(3) . . . . ?
N2B C7B N13B N14B -2(5) . . . . ?
N2B C7B N13B C17B 174(3) . . . . ?
C3B N2B C7B C6B 1(3) . . . . ?
C3B N2B C7B N13B -179(2) . . . . ?
C3B C4B C5B C6B -4(3) . . . . ?
C3B N8B N9B Fe1B 4(4) . . . . ?
C3B N8B N9B C10B -172(3) . . . . ?
C3B N8B C12B C11B 171(3) . . . . ?
C4B C3B N8B N9B 180(3) . . . . ?
C4B C3B N8B C12B 2(4) . . . . ?
C4B C5B C6B C7B 1(3) . . . . ?
C5B C6B C7B N2B 1(3) . . . . ?
C5B C6B C7B N13B -179(2) . . . . ?
C6B C7B N13B N14B 178(5) . . . . ?
C6B C7B N13B C17B -6(4) . . . . ?
C7B N2B C3B C4B -4(3) . . . . ?
C7B N2B C3B N8B -180(2) . . . . ?
C7B N13B N14B C15B 175(4) . . . . ?
C7B N13B C17B C16B 179(3) . . . . ?
N8B C3B C4B C5B -180(2) . . . . ?
N8B N9B C10B C11B -4(4) . . . . ?
N9B N8B C12B C11B -7(4) . . . . ?
N9B C10B C11B C12B 0(4) . . . . ?
C10B C11B C12B N8B 4(4) . . . . ?
C12B N8B N9B Fe1B -178(2) . . . . ?
C12B N8B N9B C10B 6(3) . . . . ?
N13B N14B C15B C16B 6(6) . . . . ?
N14B N13B C17B C16B -4(4) . . . . ?
N14B C15B C16B C17B -10(5) . . . . ?
N14B C15B C16B C18B 178(4) . . . . ?
C15B C16B C17B N13B 9(3) . . . . ?
C17B N13B N14B C15B -1(6) . . . . ?
C18B C16B C17B N13B 179(3) . . . . ?
N19B Fe1C N31B N30B 4(6) . . . . ?
N19B Fe1C N31B C32B -169(8) . . . . ?
N19B C20B C21B C22B 12(8) . . . . ?
N19B C20B N25B N26B 1(7) . . . . ?
N19B C20B N25B C29B 176(7) . . . . ?
N19B C24B N30B N31B 11(11) . . . . ?
N19B C24B N30B C34B -178(9) . . . . ?
C20B N19B C24B C23B 12(5) . . . . ?
C20B N19B C24B N30B -171(5) . . . . ?
C20B C21B C22B C23B 2(8) . . . . ?
C20B N25B N26B Fe1C -19(8) . . . . ?
C20B N25B N26B C27B -178(5) . . . . ?
C20B N25B C29B C28B 173(7) . . . . ?
C21B C20B N25B N26B -160(6) . . . . ?
C21B C20B N25B C29B 16(10) . . . . ?
C21B C22B C23B C24B -6(7) . . . . ?
C22B C23B C24B N19B -2(5) . . . . ?
C22B C23B C24B N30B -178(6) . . . . ?
C23B C24B N30B N31B -173(6) . . . . ?
C23B C24B N30B C34B -2(13) . . . . ?
C24B N19B C20B C21B -20(7) . . . . ?
C24B N19B C20B N25B -176(4) . . . . ?
C24B N30B N31B Fe1C -9(11) . . . . ?
C24B N30B N31B C32B 165(7) . . . . ?
C24B N30B C34B C33B -172(8) . . . . ?
N25B C20B C21B C22B 166(5) . . . . ?
N25B N26B C27B C28B 1(7) . . . . ?
N26B Fe1C N31B N30B -7(9) . . . . ?
N26B Fe1C N31B C32B 180(6) . . . . ?
N26B N25B C29B C28B -10(6) . . . . ?
N26B C27B C28B C29B -8(6) . . . . ?
C27B C28B C29B N25B 11(5) . . . . ?
C29B N25B N26B Fe1C 164(4) . . . . ?
C29B N25B N26B C27B 5(7) . . . . ?
N30B N31B C32B C33B 11(8) . . . . ?
N31B N30B C34B C33B 0(9) . . . . ?
N31B C32B C33B C34B -11(6) . . . . ?
N31B C32B C33B C35B 169(5) . . . . ?
C32B C33B C34B N30B 7(8) . . . . ?
C34B N30B N31B Fe1C 178(6) . . . . ?
C34B N30B N31B C32B -7(10) . . . . ?
C35B C33B C34B N30B -174(6) . . . . ?

_shelx_res_file                  
;
TITL DataFiles/shelxt_a.res in P2(1)
    shelxt_a.res
    created by SHELXL-2018/3 at 16:10:48 on 04-Aug-2023
CELL 0.6889 9.0949 9.0814 18.745 90 93.755 90
ZERR 2 0.001 0.0007 0.0014 0 0.007 0
LATT -1
SYMM -X,0.5+Y,-Z
SFAC C H Cl Fe N O
DISP C 0.0019 0.0015 10.8482
DISP Cl 0.1253 0.1495 623.9827
DISP Fe 0.2961 0.8007 3218.14
DISP H 0 0 0.6228
DISP N 0.0037 0.0031 18.3366
DISP O 0.0071 0.0057 30.1916
UNIT 48 44 4 2 20 16
SADI 0.01 N2A C3A N2A C7A N2B C3B N2B C7B
SADI 0.01 N19A C20A N19A C24A N19B C20B N19B C24B
SADI 0.01 C20A C21A C23A C24A C20B C21B C23B C24B
SADI 0.01 C21A C22A C22A C23A C21B C22B C22B C23B
SADI 0.01 C20A N25A C24A N30A C20B N25B C24B N30B
SADI 0.01 N8A N9A N13A N14A N8B N9B N13B N14B
SADI 0.01 N25A N26A N30A N31A N25B N26B N30B N31B
SADI 0.01 N9A C10A N14A C15A N9B C10B N14B C15B
SADI 0.01 N8A C11A N9A C11A N8B C11B N9B C11B
SADI 0.01 N8A C10A N9A C12A N8B C10B N9B C12B
SADI 0.01 N13A C16A N14A C16A N13B C16B N14B C16B
SADI 0.01 N13A C15A N14A C17A N13B C15B N14B C17B
SADI 0.01 N25A C28A N26A C28A N25B C28B N26B C28B
SADI 0.01 N25A C27A N26A C29A N25B C27B N26B C29B
SADI 0.01 N26A C27A N31A C32A N26B C27B N31B C32B
SADI 0.01 N30A C33A N31A C33A N30B C33B N31B C33B
SADI 0.01 N30A C32A N31A C34A N30B C32B N31B C34B
SADI 0.01 N8A C12A N13A C17A N8B C12B N13B C17B
SADI 0.01 N25A C29A N30A C34A N25B C29B N30B C34B
SADI 0.01 C10A C11A C15A C16A C10B C11B C15B C16B
SADI 0.01 C27A C28A C32A C33A C27B C28B C32B C33B
SADI 0.01 C11A C12A C16A C17A C11B C12B C16B C17B
SADI 0.01 C28A C29A C33A C34A C28B C29B C33B C34B
SADI 0.01 C11A C18A C28B C35A C16B C18B C33B C35B
SIMU 0.005 0.01 2 N25B N26B C27B C28B C29B
SIMU 0.005 0.01 2 Cl3A Cl3B
DFIX 21 Cl3A O37A
DFIX 21 Cl3A O38A
DFIX 21 Cl3A O39A
DFIX 21 Cl3A O40A
DFIX 21 Cl3B O37B
DFIX 21 Cl3B O38B
DFIX 21 Cl3B O39B
DFIX 21 Cl3B O40B
DFIX 21.633 O37A O38A
DFIX 21.633 O37A O39A
DFIX 21.633 O37A O40A
DFIX 21.633 O38A O39A
DFIX 21.633 O38A O40A
DFIX 21.633 O39A O40A
DFIX 21.633 O37B O38B
DFIX 21.633 O37B O39B
DFIX 21.633 O37B O40B
DFIX 21.633 O38B O39B
DFIX 21.633 O38B O40B
DFIX 21.633 O39B O40B
DFIX 21 Cl4A O42A
DFIX 21 Cl4A O43A
DFIX 21 Cl4A O44A
DFIX 21 Cl4A O45A
DFIX 21 Cl4B O42B
DFIX 21 Cl4B O43B
DFIX 21 Cl4B O44B
DFIX 21 Cl4B O45B
DFIX 21.633 O42A O43A
DFIX 21.633 O42A O44A
DFIX 21.633 O42A O45A
DFIX 21.633 O43A O44A
DFIX 21.633 O43A O45A
DFIX 21.633 O44A O45A
DFIX 21.633 O42B O43B
DFIX 21.633 O42B O44B
DFIX 21.633 O42B O45B
DFIX 21.633 O43B O44B
DFIX 21.633 O43B O45B
DFIX 21.633 O44B O45B

L.S. 10
PLAN  1 0 0
TEMP 27
CONF
FREE Fe1A Fe1B
FREE Fe1A Fe1C
FREE Fe1A N2B
FREE Fe1A N9B
FREE Fe1A N14B
FREE Fe1A N19B
FREE Fe1A N26B
FREE Fe1A N31B
FREE Fe1B Fe1C
FREE Fe1B N2A
FREE Fe1B N9A
FREE Fe1B N19B
FREE Fe1B N26B
FREE Fe1B N31B
FREE Fe1B C3A
FREE Fe1B N8A
BIND Fe1C N26B
FREE Fe1C N2B
FREE Fe1C N9B
FREE Fe1C N14B
FREE Fe1C N19A
FREE Fe1C N26A
FREE Fe1C N31A
BOND
BOND $H
LIST 6 1
MORE -1
fmap 2 1 53
acta 49.64
OMIT -3 54
OMIT -3 1 3
OMIT 6 4 4
OMIT -3 -6 1
OMIT -1 3 3
OMIT 4 5 4
OMIT 2 4 10
OMIT 3 -5 8
OMIT 3 4 0
REM <olex2.extras>
REM <HklSrc "%.\\shelxt_a.HKL">
REM </olex2.extras>

WGHT    0.162300
FVAR       0.62642   1.41362
FE1A  4    0.756430    0.445545    0.750091    10.50000    0.08605    0.10266 =
         0.07190    0.00321    0.00555   -0.01822
FE1B  4    0.696866    0.447934    0.743730    10.25000    0.07104
FE1C  4    0.731211    0.406070    0.749131    10.25000    0.07114
PART 1
N2A   5    0.751150    0.434846    0.637367    10.60000    0.06026    0.06995 =
         0.08286    0.00519   -0.00701    0.00747
C3A   1    0.634182    0.488703    0.598116    10.60000    0.07536
C4A   1    0.625741    0.498300    0.521894    10.60000    0.10259
AFIX  43
H4A   2    0.543902    0.533341    0.494731    10.60000   -1.20000
AFIX   0
C5A   1    0.750389    0.450595    0.493742    10.60000    0.10162
AFIX  43
H5A   2    0.756834    0.460286    0.444655    10.60000   -1.20000
AFIX   0
C6A   1    0.872264    0.386686    0.533860    10.60000    0.11095
AFIX  43
H6A   2    0.951386    0.347266    0.511288    10.60000   -1.20000
AFIX   0
C7A   1    0.869418    0.385077    0.605696    10.60000    0.08070
N8A   5    0.527242    0.535817    0.642379    10.60000    0.11555    0.12292 =
         0.11770    0.02105   -0.03068   -0.00717
N9A   5    0.542509    0.521824    0.715304    10.60000    0.08321    0.13853 =
         0.08314    0.01307    0.00665    0.02705
C10A  1    0.421860    0.583297    0.740069    10.60000    0.10432
AFIX  43
H10A  2    0.406790    0.591977    0.788484    10.60000   -1.20000
AFIX   0
C11A  1    0.321212    0.632932    0.686057    10.60000    0.11025
C12A  1    0.392946    0.598163    0.628093    10.60000    0.12577
AFIX  43
H12A  2    0.353750    0.615417    0.581775    10.60000   -1.20000
AFIX   0
N13A  5    0.975026    0.334688    0.648815    10.60000    0.08075    0.09593 =
         0.12658    0.00018    0.02621   -0.00272
N14A  5    0.954753    0.351213    0.719943    10.60000    0.19201    0.10240 =
         0.08377   -0.01746    0.03656   -0.04081
C15A  1    1.073043    0.303198    0.758883    10.60000    0.14778
AFIX  43
H15A  2    1.090143    0.302916    0.808344    10.60000   -1.20000
AFIX   0
C16A  1    1.163995    0.253952    0.707674    10.60000    0.13905
AFIX  43
H16A  2    1.255100    0.210224    0.718763    10.60000   -1.20000
AFIX   0
C17A  1    1.108282    0.275267    0.640473    10.60000    0.11529
AFIX  43
H17A  2    1.151570    0.253984    0.598077    10.60000   -1.20000
AFIX   0
C18A  1    0.174525    0.700519    0.692539    10.60000    0.14305
AFIX 137
H18A  2    0.138726    0.739129    0.646988    10.60000   -1.50000
H18B  2    0.182525    0.778871    0.726954    10.60000   -1.50000
H18C  2    0.107223    0.627376    0.707877    10.60000   -1.50000
AFIX   0
N19A  5    0.734324    0.407582    0.858752    10.80000    0.09448    0.08271 =
         0.07464   -0.00506    0.01642   -0.00396
C20A  1    0.780337    0.518600    0.902077    10.80000    0.08144
C21A  1    0.786724    0.516594    0.976232    10.80000    0.09701
AFIX  43
H21A  2    0.823387    0.593835    1.004711    10.80000   -1.20000
AFIX   0
C22A  1    0.730498    0.382140    1.004153    10.80000    0.11686
AFIX  43
H22A  2    0.730315    0.371667    1.053500    10.80000   -1.20000
AFIX   0
C23A  1    0.674793    0.263537    0.960139    10.80000    0.10522
AFIX  43
H23A  2    0.637603    0.177530    0.978985    10.80000   -1.20000
AFIX   0
C24A  1    0.680320    0.286138    0.887920    10.80000    0.09001
N25A  5    0.831335    0.634781    0.864704    10.80000    0.10696    0.10366 =
         0.08237   -0.01841    0.00834   -0.00667
N26A  5    0.828482    0.639749    0.791359    10.80000    0.13629    0.12144 =
         0.07139    0.00440    0.02508    0.00640
C27A  1    0.884921    0.767444    0.773213    10.80000    0.10843
AFIX  43
H27A  2    0.897150    0.797905    0.726605    10.80000   -1.20000
AFIX   0
C28A  1    0.923653    0.850227    0.834889    10.80000    0.10443
C29A  1    0.895355    0.761388    0.889995    10.80000    0.10930
AFIX  43
H29A  2    0.916435    0.783384    0.938033    10.80000   -1.20000
AFIX   0
N30A  5    0.634887    0.184319    0.837836    10.80000    0.09347    0.08714 =
         0.10802    0.01869    0.02569    0.00649
N31A  5    0.642698    0.214990    0.767489    10.80000    0.12670    0.11215 =
         0.09065   -0.01694    0.02035   -0.00077
C32A  1    0.592474    0.100796    0.729306    10.80000    0.12657
AFIX  43
H32A  2    0.589185    0.091520    0.679818    10.80000   -1.20000
AFIX   0
C33A  1    0.545650   -0.002454    0.777594    10.80000    0.12976
AFIX  43
H33A  2    0.502403   -0.092793    0.765848    10.80000   -1.20000
AFIX   0
C34A  1    0.573284    0.050019    0.843947    10.80000    0.13391
AFIX  43
H34A  2    0.553683    0.002742    0.886299    10.80000   -1.20000
AFIX   0
C35A  1    0.990005    0.996636    0.829498    10.80000    0.14237
AFIX 137
H35A  2    0.935349    1.052724    0.793348    10.80000   -1.50000
H35B  2    1.090209    0.986722    0.816990    10.80000   -1.50000
H35C  2    0.987897    1.046315    0.874625    10.80000   -1.50000
AFIX   0
PART 2
N2B   5    0.697231    0.461651    0.628413    10.40000    0.06590
C3B   1    0.573902    0.512575    0.592323    10.40000    0.08225
C4B   1    0.561972    0.525810    0.523513    10.40000    0.10315
AFIX  43
H4B   2    0.479629    0.569170    0.500140    10.40000   -1.20000
AFIX   0
C5B   1    0.679299    0.471614    0.485427    10.40000    0.09261
AFIX  43
H5B   2    0.669210    0.474986    0.435761    10.40000   -1.20000
AFIX   0
C6B   1    0.813405    0.411529    0.518288    10.40000    0.08183
AFIX  43
H6B   2    0.891025    0.376603    0.493133    10.40000   -1.20000
AFIX   0
C7B   1    0.812411    0.412226    0.593064    10.40000    0.07379
N8B   5    0.489594    0.549765    0.635385    10.40000    0.07756
N9B   5    0.497221    0.537243    0.708346    10.40000    0.08917
C10B  1    0.364912    0.577996    0.728914    10.40000    0.13034
AFIX  43
H10B  2    0.338810    0.573670    0.776015    10.40000   -1.20000
AFIX   0
C11B  1    0.270853    0.627313    0.672719    10.40000    0.12362
AFIX  43
H11B  2    0.174417    0.661232    0.673048    10.40000   -1.20000
AFIX   0
C12B  1    0.356515    0.612782    0.618125    10.40000    0.11280
AFIX  43
H12B  2    0.327553    0.643296    0.571969    10.40000   -1.20000
AFIX   0
N13B  5    0.934181    0.360664    0.640691    10.40000    0.09732
N14B  5    0.944906    0.361079    0.713870    10.40000    0.12038
C15B  1    1.068525    0.294027    0.738438    10.40000    0.11276
AFIX  43
H15B  2    1.099233    0.270889    0.785400    10.40000   -1.20000
AFIX   0
C16B  1    1.139554    0.267506    0.676877    10.40000    0.09654
C17B  1    1.056134    0.294489    0.617415    10.40000    0.09455
AFIX  43
H17B  2    1.076595    0.272973    0.570582    10.40000   -1.20000
AFIX   0
C18B  1    1.283622    0.196291    0.690471    10.40000    0.16822
AFIX 137
H18D  2    1.275914    0.119623    0.725287    10.40000   -1.50000
H18E  2    1.354544    0.267918    0.708206    10.40000   -1.50000
H18F  2    1.314594    0.154774    0.646808    10.40000   -1.50000
AFIX   0
N19B  5    0.747083    0.456222    0.874048    10.20000    0.06764
C20B  1    0.820032    0.556089    0.915144    10.20000    0.06872
C21B  1    0.828766    0.584094    0.987793    10.20000    0.16848
AFIX  43
H21B  2    0.867791    0.664262    1.013446    10.20000   -1.20000
AFIX   0
C22B  1    0.759823    0.452893    1.011803    10.20000    0.08776
AFIX  43
H22B  2    0.752328    0.451262    1.061039    10.20000   -1.20000
AFIX   0
C23B  1    0.699698    0.323379    0.977033    10.20000    0.06633
AFIX  43
H23B  2    0.665326    0.242432    1.001369    10.20000   -1.20000
AFIX   0
C24B  1    0.698532    0.332263    0.903428    10.20000    0.06130
N25B  5    0.845026    0.670149    0.870928    10.20000    0.08299
N26B  5    0.793403    0.659937    0.800772    10.20000    0.08705
C27B  1    0.834360    0.779900    0.767168    10.20000    0.08625
AFIX  43
H27B  2    0.811531    0.801176    0.719187    10.20000   -1.20000
AFIX   0
C28B  1    0.917408    0.869587    0.815255    10.20000    0.08653
AFIX  43
H28B  2    0.968887    0.954672    0.805011    10.20000   -1.20000
AFIX   0
C29B  1    0.906590    0.805766    0.879798    10.20000    0.08495
AFIX  43
H29B  2    0.936628    0.848099    0.923523    10.20000   -1.20000
AFIX   0
N30B  5    0.641746    0.223659    0.859013    10.20000    0.18642
N31B  5    0.656583    0.229514    0.787089    10.20000    0.10518
C32B  1    0.624986    0.099250    0.758695    10.20000    0.12915
AFIX  43
H32B  2    0.641548    0.068444    0.712591    10.20000   -1.20000
AFIX   0
C33B  1    0.561854    0.017136    0.811622    10.20000    0.07600
C34B  1    0.582663    0.090686    0.873520    10.20000    0.13398
AFIX  43
H34B  2    0.560540    0.056607    0.918360    10.20000   -1.20000
AFIX   0
C35B  1    0.490665   -0.124674    0.792295    10.20000    0.12777
AFIX  33
H35D  2    0.496706   -0.142235    0.742069    10.20000   -1.50000
H35E  2    0.539886   -0.202599    0.818953    10.20000   -1.50000
H35F  2    0.389097   -0.121429    0.803290    10.20000   -1.50000
AFIX   0

PART 1
CL3A  3    0.232454    0.398250    0.434216    10.50000    0.15517    0.13868 =
         0.07145    0.00774    0.02715    0.01005
O37A  6    0.283864    0.350589    0.505171    10.50000    0.18104
O38A  6    0.201084    0.547487    0.442933    10.50000    0.20262
O39A  6    0.116600    0.310241    0.412976    10.50000    0.15404
O40A  6    0.360832    0.371449    0.395291    10.50000    0.12601
PART 2
CL3B  3    0.220161    0.428832    0.418306    10.50000    0.14131    0.12620 =
         0.07086    0.01251    0.01699    0.01544
O37B  6    0.219505    0.376142    0.490502    10.50000    0.16474
O38B  6    0.294329    0.572015    0.429851    10.50000    0.15113
O39B  6    0.085115    0.454305    0.386443    10.50000    0.16634
O40B  6    0.312225    0.336460    0.378917    10.50000    0.12687

PART 1
CL4A  3    0.279603    0.405804    0.929662    10.50000    0.13779    0.16088 =
         0.08704   -0.02141    0.03405    0.01784
O42A  6    0.344621    0.373226    1.001155    10.50000    0.16538
O43A  6    0.303658    0.279288    0.890068    10.50000    0.13706
O44A  6    0.355709    0.532997    0.909098    10.50000    0.17909
O45A  6    0.132497    0.435878    0.939345    10.50000    0.19029

PART 2
CL4B  3    0.247527    0.414951    0.925216    10.50000    0.13882    0.10601 =
         0.11483   -0.00429   -0.00116    0.00845
O42B  6    0.318054    0.413428    0.993419    10.50000    0.13737
O43B  6    0.340425    0.337792    0.875218    10.50000    0.13099
O44B  6    0.218961    0.555420    0.899273    10.50000    0.15322
O45B  6    0.115756    0.330879    0.926347    10.50000    0.13556
HKLF 4


REM  DataFiles/shelxt_a.res in P2(1)
REM wR2 = 0.2419, GooF = S = 0.861, Restrained GooF = 0.866 for all data
REM R1 = 0.0719 for 3125 Fo > 4sig(Fo) and 0.1173 for all 6770 data
REM 444 parameters refined using 193 restraints

END

WGHT      0.1623      0.0000

REM Highest difference peak  0.463,  deepest hole -0.406,  1-sigma level  0.064
Q1    1   0.1375  0.5180  0.3635  11.00000  0.05    0.46
;
_shelx_res_checksum              39949
_olex2_submission_special_instructions 'No special instructions were received'
_exptl_crystal_recrystallization_method 
'Re-crystallisation from solvent: nitromethane/diethyl ether'
_exptl_crystal_preparation       'Magnetic properties'
####################################################################### 
# 
# This file contains crystal structure data downloaded from the 
# Cambridge Structural Database (CSD) hosted by the Cambridge 
# Crystallographic Data Centre (CCDC).
# 
# Full information about CCDC data access policies and citation 
# guidelines are available at http://www.ccdc.cam.ac.uk/access/V1 
# 
# Audit and citation data items may have been added by the CCDC. 
# Please retain this information to preserve the provenance of 
# this file and to allow appropriate attribution of the data. 
# 
#######################################################################

data_RW5_180d
_database_code_depnum_ccdc_archive 'CCDC 2411010'
loop_
_audit_author_name
_audit_author_address
'Malcolm Halcrow'
;University of Leeds
United Kingdom
;
_audit_update_record             
;
2024-12-17 deposited with the CCDC.	2025-04-10 downloaded from the CCDC.
;
_vrf_PLAT308_global              
;
PROBLEM: Single Bonded Metal Atom in Structure (Unusual) Fe1A Check        
RESPONSE: This is a whole molecule disorder refinement. Two orientations 
for each ligand were refined, which occur randomly and independently 
in the lattice. In principle, that should lead to four distinct positions 
for Fe1, but only three unique sites for Fe1 were located and refined. 
The singly bonded metal atom is an artefact of how the metal and ligand 
disorder was treated in the SHELXL input, to avoid tabulating spurious 
metric parameters. It is described properly in this cif file, and no
other action is required.
;
_audit_creation_date             2023-08-04
_audit_creation_method           
;
Olex2 1.5
(compiled 2021.07.19 svn.r715e62df for OlexSys, GUI svn.r6383)
;
_shelx_SHELXL_version_number     2018/3

_chemical_name_common            ?
_chemical_name_systematic        
Bis[2-{4-methylpyrazol-1-yl}-6-{pyrazol-1-yl}pyridine]iron(II)diperchlorate
_chemical_formula_moiety         'C24 H22 Fe N10, 2(Cl O4)'
_chemical_formula_sum            'C24 H22 Cl2 Fe N10 O8'
_chemical_formula_weight         705.26
_chemical_absolute_configuration ab
_chemical_melting_point          ?
loop_
_atom_type_symbol
_atom_type_description
_atom_type_scat_dispersion_real
_atom_type_scat_dispersion_imag
_atom_type_scat_source
C C 0.0019 0.0015 'International Tables Vol C Tables 4.2.6.8 and 6.1.1.4'
H H 0.0000 0.0000 'International Tables Vol C Tables 4.2.6.8 and 6.1.1.4'
Cl Cl 0.1253 0.1495 'International Tables Vol C Tables 4.2.6.8 and 6.1.1.4'
Fe Fe 0.2961 0.8007 'International Tables Vol C Tables 4.2.6.8 and 6.1.1.4'
N N 0.0037 0.0031 'International Tables Vol C Tables 4.2.6.8 and 6.1.1.4'
O O 0.0071 0.0057 'International Tables Vol C Tables 4.2.6.8 and 6.1.1.4'

_shelx_space_group_comment       
;
The symmetry employed for this shelxl refinement is uniquely defined
by the following loop, which should always be used as a source of
symmetry information in preference to the above space-group names.
They are only intended as comments.
;
_space_group_crystal_system      monoclinic
_space_group_IT_number           4
_space_group_name_H-M_alt        'P 1 21 1'
_space_group_name_Hall           'P 2yb'
loop_
_space_group_symop_operation_xyz
'x, y, z'
'-x, y+1/2, -z'

_cell_length_a                   9.0959(2)
_cell_length_b                   9.1543(2)
_cell_length_c                   18.0900(3)
_cell_angle_alpha                90
_cell_angle_beta                 97.453(2)
_cell_angle_gamma                90
_cell_volume                     1493.57(5)
_cell_formula_units_Z            2
_cell_measurement_reflns_used    4952
_cell_measurement_temperature    180.15
_cell_measurement_theta_max      25.46
_cell_measurement_theta_min      1.10
_exptl_absorpt_coefficient_mu    0.692
_exptl_absorpt_correction_T_min  0.922
_exptl_absorpt_correction_T_max  1.000
_exptl_absorpt_correction_type   empirical
_exptl_absorpt_process_details   
;
DIALS 3.dev.728-gc72b5fc4a
Scaling & analysis of unmerged intensities, absorption correction 
using spherical harmonics
;
_exptl_absorpt_special_details   ?
_exptl_crystal_colour            brown
_exptl_crystal_density_diffrn    1.568
_exptl_crystal_density_meas      ?
_exptl_crystal_density_method    ?
_exptl_crystal_description       fragment
_exptl_crystal_F_000             720
_exptl_crystal_size_max          0.20
_exptl_crystal_size_mid          0.15
_exptl_crystal_size_min          0.10
_diffrn_reflns_av_R_equivalents  0.0357
_diffrn_reflns_av_unetI/netI     0.0428
_diffrn_reflns_Laue_measured_fraction_full 0.996
_diffrn_reflns_Laue_measured_fraction_max 0.992
_diffrn_reflns_limit_h_max       12
_diffrn_reflns_limit_h_min       -12
_diffrn_reflns_limit_k_max       12
_diffrn_reflns_limit_k_min       -12
_diffrn_reflns_limit_l_max       25
_diffrn_reflns_limit_l_min       -25
_diffrn_reflns_number            19007
_diffrn_reflns_point_group_measured_fraction_full 0.944
_diffrn_reflns_point_group_measured_fraction_max 0.890
_diffrn_reflns_theta_full        24.820
_diffrn_reflns_theta_max         28.997
_diffrn_reflns_theta_min         1.100
_diffrn_ambient_temperature      180.15
_diffrn_detector_area_resol_mean ?
_diffrn_measured_fraction_theta_full 0.996
_diffrn_measured_fraction_theta_max 0.992
_diffrn_measurement_device_type  'Fluid Film Devices'
_diffrn_measurement_method       'shutterless scans'
_diffrn_radiation_monochromator  'silicon 111'
_diffrn_radiation_type           synchrotron
_diffrn_radiation_wavelength     0.68890
_diffrn_radiation_source         'Diamond Light Source station I19'
_reflns_Friedel_coverage         0.697
_reflns_Friedel_fraction_full    0.884
_reflns_Friedel_fraction_max     0.776
_reflns_number_gt                4439
_reflns_number_total             7765
_reflns_special_details          
;
 Reflections were merged by SHELXL according to the crystal
 class for the calculation of statistics and refinement.
 
 _reflns_Friedel_fraction is defined as the number of unique
 Friedel pairs measured divided by the number that would be
 possible theoretically, ignoring centric projections and
 systematic absences.
;
_reflns_threshold_expression     'I > 2\s(I)'
_computing_cell_refinement       'XIA2 0.4.0.438-g4431aaa (Winter, 2010)'
_computing_data_collection       'GDA - generic data acquisition software'
_computing_data_reduction        'XIA2 0.4.0.438-g4431aaa (Winter, 2010)'
_computing_molecular_graphics    'XSEED (Barbour, 2020)'
_computing_publication_material  'Olex2 1.3 (Dolomanov et al., 2009)'
_computing_structure_refinement  'SHELXL-2018 (Sheldrick, 2015)'
_computing_structure_solution    'SHELXT 2018/2 (Sheldrick, 2018)'
_refine_diff_density_max         0.330
_refine_diff_density_min         -0.439
_refine_diff_density_rms         0.053
_refine_ls_abs_structure_details 
;
 Flack x determined using 1560 quotients [(I+)-(I-)]/[(I+)+(I-)]
 (Parsons, Flack and Wagner, Acta Cryst. B69 (2013) 249-259).
;
_refine_ls_abs_structure_Flack   -0.006(14)
_refine_ls_extinction_coef       .
_refine_ls_extinction_method     none
_refine_ls_goodness_of_fit_ref   0.914
_refine_ls_hydrogen_treatment    constr
_refine_ls_matrix_type           full
_refine_ls_number_parameters     565
_refine_ls_number_reflns         7765
_refine_ls_number_restraints     193
_refine_ls_R_factor_all          0.0853
_refine_ls_R_factor_gt           0.0531
_refine_ls_restrained_S_all      0.930
_refine_ls_shift/su_max          0.000
_refine_ls_shift/su_mean         0.000
_refine_ls_structure_factor_coef Fsqd
_refine_ls_weighting_details     
'w=1/[\s^2^(Fo^2^)+(0.1021P)^2^] where P=(Fo^2^+2Fc^2^)/3'
_refine_ls_weighting_scheme      calc
_refine_ls_wR_factor_gt          0.1475
_refine_ls_wR_factor_ref         0.1645
_refine_special_details          
;
 An initial refinement of the complex cation yielded a model with large,
 elongated displacement ellipsoids at its periphery, with several 
 unrealistic C-C and C-N bond distances. There was also clear evidence 
 of disorder of the methyl group on each ligand, about their two 
 pyrazolyl C4 atom sites. These anomalies were addressed with a whole
 molecule disorder model. Two orientations were modelled for each 
 ligand, with equivalent C-C and C-N bond lengths in each disorder site 
 constrained to be the same (SHELXL SADI instruction). The occupancy 
 ratio of the disorder sites for ligand N2-C18 was refined as 0.60:0.40, 
 while for ligand N19-C35 it was 0.80:0.20 (there is no reason why these 
 should be the same). 

 The ligand disorder implies the iron atom should be disordered over four 
 positions, with occupancies of 0.48, 0.32, 0.12 and 0.08. In practise
 three iron atom positions were identified in the Fourier map, and refined
 with occupancies of 0.50, 0.25 and 0.25. The most realistic combinations
 of Fe-N distances to each iron site, which are allowed by the model, are
 tabulated below. These parameters should be interpreted with care, however.

 Both perchlorate ions are also disordered, and were each modelled over two
 half-occupied orientations using the refined distance restraints listed below.
 The U~eq~ displacement ellipsoids of the partial Cl atoms in one anion were
 also constrained to be the same (SHELXL SIMU instruction).

 All non-H atoms with occupancy >=0.5 in the complex cation, plus the 
 half-occupied Cl atoms, were refined anisotropically. H atoms were placed in
 calculated positions and refined using a riding model.
;
_olex2_refinement_description    
;
1. Fixed Uiso
 At 1.2 times of:
  All C(H) groups
 At 1.5 times of:
  All C(H,H,H) groups
2. Restrained distances
 Cl3A-O37A
 1.43756 with sigma of 0.02
 Cl3A-O38A
 1.43756 with sigma of 0.02
 Cl3A-O39A
 1.43756 with sigma of 0.02
 Cl3A-O40A
 1.43756 with sigma of 0.02
 Cl3B-O37B
 1.43756 with sigma of 0.02
 Cl3B-O38B
 1.43756 with sigma of 0.02
 Cl3B-O39B
 1.43756 with sigma of 0.02
 Cl3B-O40B
 1.43756 with sigma of 0.02
 O37A-O38A
 2.347535 with sigma of 0.02
 O37A-O39A
 2.347535 with sigma of 0.02
 O37A-O40A
 2.347535 with sigma of 0.02
 O38A-O39A
 2.347535 with sigma of 0.02
 O38A-O40A
 2.347535 with sigma of 0.02
 O39A-O40A
 2.347535 with sigma of 0.02
 O37B-O38B
 2.347535 with sigma of 0.02
 O37B-O39B
 2.347535 with sigma of 0.02
 O37B-O40B
 2.347535 with sigma of 0.02
 O38B-O39B
 2.347535 with sigma of 0.02
 O38B-O40B
 2.347535 with sigma of 0.02
 O39B-O40B
 2.347535 with sigma of 0.02
 Cl4A-O42A
 1.43756 with sigma of 0.02
 Cl4A-O43A
 1.43756 with sigma of 0.02
 Cl4A-O44A
 1.43756 with sigma of 0.02
 Cl4A-O45A
 1.43756 with sigma of 0.02
 Cl4B-O42B
 1.43756 with sigma of 0.02
 Cl4B-O43B
 1.43756 with sigma of 0.02
 Cl4B-O44B
 1.43756 with sigma of 0.02
 Cl4B-O45B
 1.43756 with sigma of 0.02
 O42A-O43A
 2.347535 with sigma of 0.02
 O42A-O44A
 2.347535 with sigma of 0.02
 O42A-O45A
 2.347535 with sigma of 0.02
 O43A-O44A
 2.347535 with sigma of 0.02
 O43A-O45A
 2.347535 with sigma of 0.02
 O44A-O45A
 2.347535 with sigma of 0.02
 O42B-O43B
 2.347535 with sigma of 0.02
 O42B-O44B
 2.347535 with sigma of 0.02
 O42B-O45B
 2.347535 with sigma of 0.02
 O43B-O44B
 2.347535 with sigma of 0.02
 O43B-O45B
 2.347535 with sigma of 0.02
 O44B-O45B
 2.347535 with sigma of 0.02
 N2A-C3A \\sim N2A-C7A \\sim N2B-C3B \\sim N2B-C7B
 with sigma of 0.01
 N19A-C20A \\sim N19A-C24A \\sim N19B-C20B \\sim N19B-C24B
 with sigma of 0.01
 C20A-C21A \\sim C23A-C24A \\sim C20B-C21B \\sim C23B-C24B
 with sigma of 0.01
 C21A-C22A \\sim C22A-C23A \\sim C21B-C22B \\sim C22B-C23B
 with sigma of 0.01
 C20A-N25A \\sim C24A-N30A \\sim C20B-N25B \\sim C24B-N30B
 with sigma of 0.01
 N8A-N9A \\sim N13A-N14A \\sim N8B-N9B \\sim N13B-N14B
 with sigma of 0.01
 N25A-N26A \\sim N30A-N31A \\sim N25B-N26B \\sim N30B-N31B
 with sigma of 0.01
 N9A-C10A \\sim N14A-C15A \\sim N9B-C10B \\sim N14B-C15B
 with sigma of 0.01
 N8A-C11A \\sim N9A-C11A \\sim N8B-C11B \\sim N9B-C11B
 with sigma of 0.01
 N8A-C10A \\sim N9A-C12A \\sim N8B-C10B \\sim N9B-C12B
 with sigma of 0.01
 N13A-C16A \\sim N14A-C16A \\sim N13B-C16B \\sim N14B-C16B
 with sigma of 0.01
 N13A-C15A \\sim N14A-C17A \\sim N13B-C15B \\sim N14B-C17B
 with sigma of 0.01
 N25A-C28A \\sim N26A-C28A \\sim N25B-C28B \\sim N26B-C28B
 with sigma of 0.01
 N25A-C27A \\sim N26A-C29A \\sim N25B-C27B \\sim N26B-C29B
 with sigma of 0.01
 N26A-C27A \\sim N31A-C32A \\sim N26B-C27B \\sim N31B-C32B
 with sigma of 0.01
 N30A-C33A \\sim N31A-C33A \\sim N30B-C33B \\sim N31B-C33B
 with sigma of 0.01
 N30A-C32A \\sim N31A-C34A \\sim N30B-C32B \\sim N31B-C34B
 with sigma of 0.01
 N8A-C12A \\sim N13A-C17A \\sim N8B-C12B \\sim N13B-C17B
 with sigma of 0.01
 N25A-C29A \\sim N30A-C34A \\sim N25B-C29B \\sim N30B-C34B
 with sigma of 0.01
 C10A-C11A \\sim C15A-C16A \\sim C10B-C11B \\sim C15B-C16B
 with sigma of 0.01
 C27A-C28A \\sim C32A-C33A \\sim C27B-C28B \\sim C32B-C33B
 with sigma of 0.01
 C11A-C12A \\sim C16A-C17A \\sim C11B-C12B \\sim C16B-C17B
 with sigma of 0.01
 C28A-C29A \\sim C33A-C34A \\sim C28B-C29B \\sim C33B-C34B
 with sigma of 0.01
 C11A-C18A \\sim C28B-C35A \\sim C16B-C18B \\sim C33B-C35B
 with sigma of 0.01
3. Uiso/Uaniso restraints and constraints
N25B \\sim N26B \\sim C27B \\sim C28B \\sim C29B: within 2A with sigma of 0.005
and sigma for terminal atoms of 0.01 within 2A
Cl3A \\sim Cl3B: within 2A with sigma of 0.005 and sigma for terminal atoms of
0.01 within 2A
4. Others
 1(DFIX)=1(DFIX)=1(DFIX)=1(DFIX)=1(DFIX)=1(DFIX)=1(DFIX)=1(DFIX)=1(DFIX)=
 1(DFIX)=1(DFIX)=1(DFIX)=1(DFIX)=1(DFIX)=1(DFIX)=1(DFIX)=FVAR(1)
 1(DFIX)=1(DFIX)=1(DFIX)=1(DFIX)=1(DFIX)=1(DFIX)=1(DFIX)=1(DFIX)=1(DFIX)=
 1(DFIX)=1(DFIX)=1(DFIX)=1(DFIX)=1(DFIX)=1(DFIX)=1(DFIX)=1(DFIX)=1(DFIX)=
 1(DFIX)=1(DFIX)=1(DFIX)=1(DFIX)=1(DFIX)=1(DFIX)=1.633*FVAR(2)
 Fixed Sof: Fe1A(0.5) Fe1B(0.25) Fe1C(0.25) N2A(0.6) C3A(0.6) C4A(0.6)
 H4A(0.6) C5A(0.6) H5A(0.6) C6A(0.6) H6A(0.6) C7A(0.6) N8A(0.6) N9A(0.6)
 C10A(0.6) H10A(0.6) C11A(0.6) C12A(0.6) H12A(0.6) N13A(0.6) N14A(0.6)
 C15A(0.6) H15A(0.6) C16A(0.6) H16A(0.6) C17A(0.6) H17A(0.6) C18A(0.6)
 H18A(0.6) H18B(0.6) H18C(0.6) N19A(0.8) C20A(0.8) C21A(0.8) H21A(0.8)
 C22A(0.8) H22A(0.8) C23A(0.8) H23A(0.8) C24A(0.8) N25A(0.8) N26A(0.8)
 C27A(0.8) H27A(0.8) C28A(0.8) C29A(0.8) H29A(0.8) N30A(0.8) N31A(0.8)
 C32A(0.8) H32A(0.8) C33A(0.8) H33A(0.8) C34A(0.8) H34A(0.8) C35A(0.8)
 H35A(0.8) H35B(0.8) H35C(0.8) N2B(0.4) C3B(0.4) C4B(0.4) H4B(0.4) C5B(0.4)
 H5B(0.4) C6B(0.4) H6B(0.4) C7B(0.4) N8B(0.4) N9B(0.4) C10B(0.4) H10B(0.4)
 C11B(0.4) H11B(0.4) C12B(0.4) H12B(0.4) N13B(0.4) N14B(0.4) C15B(0.4)
 H15B(0.4) C16B(0.4) C17B(0.4) H17B(0.4) C18B(0.4) H18D(0.4) H18E(0.4)
 H18F(0.4) N19B(0.2) C20B(0.2) C21B(0.2) H21B(0.2) C22B(0.2) H22B(0.2)
 C23B(0.2) H23B(0.2) C24B(0.2) N25B(0.2) N26B(0.2) C27B(0.2) H27B(0.2)
 C28B(0.2) H28B(0.2) C29B(0.2) H29B(0.2) N30B(0.2) N31B(0.2) C32B(0.2)
 H32B(0.2) C33B(0.2) C34B(0.2) H34B(0.2) C35B(0.2) H35D(0.2) H35E(0.2)
 H35F(0.2) Cl3A(0.5) O37A(0.5) O38A(0.5) O39A(0.5) O40A(0.5) Cl3B(0.5)
 O37B(0.5) O38B(0.5) O39B(0.5) O40B(0.5) Cl4A(0.5) O42A(0.5) O43A(0.5)
 O44A(0.5) O45A(0.5) Cl4B(0.5) O42B(0.5) O43B(0.5) O44B(0.5) O45B(0.5)
5.a Aromatic/amide H refined with riding coordinates:
 C4A(H4A), C5A(H5A), C6A(H6A), C10A(H10A), C12A(H12A), C15A(H15A), C16A(H16A),
 C17A(H17A), C21A(H21A), C22A(H22A), C23A(H23A), C27A(H27A), C29A(H29A),
 C32A(H32A), C33A(H33A), C34A(H34A), C4B(H4B), C5B(H5B), C6B(H6B), C10B(H10B),
 C11B(H11B), C12B(H12B), C15B(H15B), C17B(H17B), C21B(H21B), C22B(H22B),
 C23B(H23B), C27B(H27B), C28B(H28B), C29B(H29B), C32B(H32B), C34B(H34B)
5.b Idealised Me refined as rotating group:
 C18A(H18A,H18B,H18C), C35A(H35A,H35B,H35C), C18B(H18D,H18E,H18F), C35B(H35D,
 H35E,H35F)
;
_atom_sites_solution_hydrogens   geom
_atom_sites_solution_primary     ?
_atom_sites_solution_secondary   ?
loop_
_atom_site_label
_atom_site_type_symbol
_atom_site_fract_x
_atom_site_fract_y
_atom_site_fract_z
_atom_site_U_iso_or_equiv
_atom_site_adp_type
_atom_site_occupancy
_atom_site_site_symmetry_order
_atom_site_calc_flag
_atom_site_refinement_flags_posn
_atom_site_refinement_flags_adp
_atom_site_refinement_flags_occupancy
_atom_site_disorder_assembly
_atom_site_disorder_group
Fe1A Fe 0.7500(5) 0.4440(5) 0.75193(17) 0.0556(8) Uani 0.5 1 d . . P . .
Fe1B Fe 0.6928(3) 0.4452(6) 0.73977(18) 0.0424(10) Uiso 0.25 1 d . . P . .
Fe1C Fe 0.7365(8) 0.4062(6) 0.7458(3) 0.0334(12) Uiso 0.25 1 d . . P . .
N2A N 0.7450(8) 0.4411(9) 0.6449(3) 0.0512(16) Uani 0.6 1 d D . P A 1
C3A C 0.6302(11) 0.5002(10) 0.6040(4) 0.0516(18) Uani 0.6 1 d D . P A 1
C4A C 0.6160(11) 0.5196(11) 0.5270(4) 0.0587(19) Uani 0.6 1 d . . P A 1
H4A H 0.531738 0.562601 0.498684 0.070 Uiso 0.6 1 calc R U P A 1
C5A C 0.7397(13) 0.4685(10) 0.4958(6) 0.057(2) Uani 0.6 1 d . . P A 1
H5A H 0.738806 0.477405 0.443397 0.069 Uiso 0.6 1 calc R U P A 1
C6A C 0.8644(10) 0.4054(11) 0.5370(4) 0.059(2) Uani 0.6 1 d . . P A 1
H6A H 0.946098 0.370930 0.514104 0.071 Uiso 0.6 1 calc R U P A 1
C7A C 0.8616(10) 0.3961(9) 0.6125(5) 0.0544(19) Uani 0.6 1 d D . P A 1
N8A N 0.5234(9) 0.5443(9) 0.6487(3) 0.0548(18) Uani 0.6 1 d D . P A 1
N9A N 0.5487(10) 0.5169(12) 0.7242(3) 0.056(2) Uani 0.6 1 d D . P A 1
C10A C 0.4351(14) 0.5680(16) 0.7544(4) 0.066(3) Uani 0.6 1 d D . P A 1
H10A H 0.424816 0.564586 0.805996 0.079 Uiso 0.6 1 calc R U P A 1
C11A C 0.3301(12) 0.6291(13) 0.6977(5) 0.073(3) Uani 0.6 1 d D . P A 1
C12A C 0.3912(11) 0.6114(11) 0.6344(4) 0.063(2) Uani 0.6 1 d D . P A 1
H12A H 0.347231 0.641874 0.586412 0.076 Uiso 0.6 1 calc R U P A 1
N13A N 0.9689(7) 0.3414(9) 0.6655(3) 0.0582(16) Uani 0.6 1 d D . P A 1
N14A N 0.9500(9) 0.3468(10) 0.7390(4) 0.064(2) Uani 0.6 1 d D . P A 1
C15A C 1.0709(10) 0.3033(14) 0.7799(5) 0.076(3) Uani 0.6 1 d D . P A 1
H15A H 1.087601 0.299236 0.832830 0.091 Uiso 0.6 1 calc R U P A 1
C16A C 1.1714(11) 0.2638(14) 0.7307(6) 0.089(3) Uani 0.6 1 d D . P A 1
H16A H 1.268529 0.226628 0.744639 0.106 Uiso 0.6 1 calc R U P A 1
C17A C 1.1072(10) 0.2872(12) 0.6607(6) 0.072(3) Uani 0.6 1 d D . P A 1
H17A H 1.149738 0.269411 0.616248 0.087 Uiso 0.6 1 calc R U P A 1
C18A C 0.1792(11) 0.6930(16) 0.7120(7) 0.101(4) Uani 0.6 1 d D . P A 1
H18A H 0.193896 0.791495 0.732807 0.151 Uiso 0.6 1 calc R U P A 1
H18B H 0.135412 0.630440 0.747254 0.151 Uiso 0.6 1 calc R U P A 1
H18C H 0.112640 0.697523 0.664869 0.151 Uiso 0.6 1 calc R U P A 1
N19A N 0.7340(7) 0.4020(7) 0.8508(3) 0.0561(14) Uani 0.8 1 d D . P A 1
C20A C 0.7888(8) 0.5071(10) 0.8975(3) 0.0565(15) Uani 0.8 1 d D . P A 1
C21A C 0.7942(8) 0.4989(10) 0.9732(3) 0.0645(16) Uani 0.8 1 d D . P A 1
H21A H 0.830757 0.576332 1.005417 0.077 Uiso 0.8 1 calc R U P A 1
C22A C 0.7413(8) 0.3666(8) 0.9998(4) 0.0648(16) Uani 0.8 1 d D . P A 1
H22A H 0.745011 0.352906 1.052073 0.078 Uiso 0.8 1 calc R U P A 1
C23A C 0.6834(9) 0.2547(9) 0.9519(3) 0.0623(16) Uani 0.8 1 d D . P A 1
H23A H 0.646706 0.166636 0.970353 0.075 Uiso 0.8 1 calc R U P A 1
C24A C 0.6823(8) 0.2782(9) 0.8775(3) 0.0565(15) Uani 0.8 1 d D . P A 1
N25A N 0.8355(10) 0.6260(8) 0.8588(3) 0.0684(18) Uani 0.8 1 d D . P A 1
N26A N 0.8147(8) 0.6181(7) 0.7817(3) 0.0651(17) Uani 0.8 1 d D . P A 1
C27A C 0.8605(11) 0.7448(9) 0.7568(4) 0.074(2) Uani 0.8 1 d D . P A 1
H27A H 0.855939 0.771901 0.705837 0.088 Uiso 0.8 1 calc R U P A 1
C28A C 0.9172(11) 0.8329(10) 0.8183(4) 0.075(2) Uani 0.8 1 d D . P A 1
C29A C 0.8927(11) 0.7556(11) 0.8805(4) 0.072(2) Uani 0.8 1 d D . P A 1
H29A H 0.912957 0.788681 0.930574 0.086 Uiso 0.8 1 calc R U P A 1
N30A N 0.6293(8) 0.1851(7) 0.8197(3) 0.0642(14) Uani 0.8 1 d D . P A 1
N31A N 0.6396(10) 0.2293(8) 0.7473(4) 0.077(2) Uani 0.8 1 d D . P A 1
C32A C 0.5887(13) 0.1209(10) 0.7030(5) 0.085(3) Uani 0.8 1 d D . P A 1
H32A H 0.580405 0.122167 0.650110 0.103 Uiso 0.8 1 calc R U P A 1
C33A C 0.5491(11) 0.0040(10) 0.7460(5) 0.085(2) Uani 0.8 1 d D . P A 1
H33A H 0.512235 -0.088340 0.728221 0.102 Uiso 0.8 1 calc R U P A 1
C34A C 0.5739(9) 0.0488(9) 0.8185(5) 0.0692(17) Uani 0.8 1 d D . P A 1
H34A H 0.555219 -0.006642 0.860645 0.083 Uiso 0.8 1 calc R U P A 1
C35A C 0.9764(10) 0.9857(9) 0.8127(5) 0.087(2) Uani 0.8 1 d . . P A 1
H35A H 0.950594 1.044374 0.854452 0.131 Uiso 0.8 1 calc R U P A 1
H35B H 0.932576 1.029942 0.765573 0.131 Uiso 0.8 1 calc R U P A 1
H35C H 1.084453 0.982283 0.814347 0.131 Uiso 0.8 1 calc R U P A 1
N2B N 0.6923(14) 0.4746(16) 0.6390(7) 0.057(4) Uiso 0.4 1 d D . P A 2
C3B C 0.5700(18) 0.5328(16) 0.6032(9) 0.055(4) Uiso 0.4 1 d D . P A 2
C4B C 0.544(2) 0.561(2) 0.5249(10) 0.079(5) Uiso 0.4 1 d . . P A 2
H4B H 0.457028 0.606239 0.500699 0.095 Uiso 0.4 1 calc R U P A 2
C5B C 0.660(2) 0.5144(19) 0.4882(11) 0.072(4) Uiso 0.4 1 d . . P A 2
H5B H 0.649469 0.528402 0.435786 0.086 Uiso 0.4 1 calc R U P A 2
C6B C 0.797(3) 0.446(2) 0.5228(10) 0.066(5) Uiso 0.4 1 d . . P A 2
H6B H 0.876121 0.415997 0.496413 0.079 Uiso 0.4 1 calc R U P A 2
C7B C 0.7978(16) 0.4289(18) 0.6012(7) 0.058(3) Uiso 0.4 1 d D . P A 2
N8B N 0.4676(15) 0.5673(16) 0.6487(7) 0.056(4) Uiso 0.4 1 d D . P A 2
N9B N 0.5047(19) 0.536(3) 0.7233(9) 0.083(6) Uiso 0.4 1 d D . P A 2
C10B C 0.394(3) 0.573(4) 0.7587(9) 0.097(10) Uiso 0.4 1 d D . P A 2
H10B H 0.390549 0.558903 0.810515 0.116 Uiso 0.4 1 calc R U P A 2
C11B C 0.280(2) 0.636(3) 0.7076(10) 0.098(8) Uiso 0.4 1 d D . P A 2
H11B H 0.188411 0.675669 0.717954 0.118 Uiso 0.4 1 calc R U P A 2
C12B C 0.3316(17) 0.6281(17) 0.6410(8) 0.062(4) Uiso 0.4 1 d D . P A 2
H12B H 0.279138 0.660649 0.595143 0.074 Uiso 0.4 1 calc R U P A 2
N13B N 0.9108(14) 0.3731(15) 0.6459(6) 0.061(4) Uiso 0.4 1 d D . P A 2
N14B N 0.9024(14) 0.3691(16) 0.7217(6) 0.062(4) Uiso 0.4 1 d D . P A 2
C15B C 1.0252(17) 0.315(2) 0.7565(7) 0.061(4) Uiso 0.4 1 d D . P A 2
H15B H 1.049870 0.301866 0.808725 0.073 Uiso 0.4 1 calc R U P A 2
C16B C 1.1141(16) 0.279(2) 0.7004(8) 0.078(5) Uiso 0.4 1 d D . P A 2
C17B C 1.0409(16) 0.3146(16) 0.6342(7) 0.067(4) Uiso 0.4 1 d D . P A 2
H17B H 1.074873 0.301093 0.587204 0.080 Uiso 0.4 1 calc R U P A 2
C18B C 1.2669(17) 0.209(2) 0.7108(11) 0.091(5) Uiso 0.4 1 d D . P A 2
H18D H 1.280790 0.152615 0.666365 0.137 Uiso 0.4 1 calc R U P A 2
H18E H 1.276012 0.144927 0.754400 0.137 Uiso 0.4 1 calc R U P A 2
H18F H 1.342483 0.286156 0.718485 0.137 Uiso 0.4 1 calc R U P A 2
N19B N 0.760(3) 0.450(2) 0.8614(14) 0.036(5) Uiso 0.2 1 d D . P A 2
C20B C 0.815(4) 0.559(3) 0.9053(13) 0.055(9) Uiso 0.2 1 d D . P A 2
C21B C 0.831(3) 0.564(3) 0.9811(13) 0.063(8) Uiso 0.2 1 d D . P A 2
H21B H 0.873427 0.641628 1.011564 0.075 Uiso 0.2 1 calc R U P A 2
C22B C 0.772(4) 0.434(3) 1.006(2) 0.068(9) Uiso 0.2 1 d D . P A 2
H22B H 0.775318 0.426393 1.058406 0.082 Uiso 0.2 1 calc R U P A 2
C23B C 0.710(4) 0.314(4) 0.9653(12) 0.056(8) Uiso 0.2 1 d D . P A 2
H23B H 0.673058 0.229759 0.987754 0.068 Uiso 0.2 1 calc R U P A 2
C24B C 0.708(3) 0.329(2) 0.8904(11) 0.047(8) Uiso 0.2 1 d D . P A 2
N25B N 0.859(4) 0.669(3) 0.8604(14) 0.055(6) Uiso 0.2 1 d D U P A 2
N26B N 0.846(4) 0.659(2) 0.7831(14) 0.061(6) Uiso 0.2 1 d D U P A 2
C27B C 0.885(4) 0.786(3) 0.7570(11) 0.060(6) Uiso 0.2 1 d D U P A 2
H27B H 0.890315 0.807418 0.706051 0.072 Uiso 0.2 1 calc R U P A 2
C28B C 0.918(4) 0.885(2) 0.8163(12) 0.055(6) Uiso 0.2 1 d D U P A 2
H28B H 0.938082 0.985949 0.813455 0.066 Uiso 0.2 1 calc R U P A 2
C29B C 0.913(4) 0.802(3) 0.8790(11) 0.054(6) Uiso 0.2 1 d D U P A 2
H29B H 0.944007 0.834757 0.928471 0.065 Uiso 0.2 1 calc R U P A 2
N30B N 0.663(3) 0.222(2) 0.8383(11) 0.058(8) Uiso 0.2 1 d D . P A 2
N31B N 0.673(3) 0.249(2) 0.7636(12) 0.044(6) Uiso 0.2 1 d D . P A 2
C32B C 0.620(4) 0.134(3) 0.7245(11) 0.052(8) Uiso 0.2 1 d D . P A 2
H32B H 0.621012 0.120183 0.672464 0.062 Uiso 0.2 1 calc R U P A 2
C33B C 0.562(4) 0.036(3) 0.7726(16) 0.067(9) Uiso 0.2 1 d D . P A 2
C34B C 0.592(4) 0.095(3) 0.8422(15) 0.078(12) Uiso 0.2 1 d D . P A 2
H34B H 0.565243 0.052646 0.886617 0.094 Uiso 0.2 1 calc R U P A 2
C35B C 0.477(4) -0.101(3) 0.742(2) 0.093(9) Uiso 0.2 1 d D . P A 2
H35D H 0.445446 -0.156642 0.783748 0.139 Uiso 0.2 1 calc R U P A 2
H35E H 0.541017 -0.162005 0.715494 0.139 Uiso 0.2 1 calc R U P A 2
H35F H 0.389281 -0.071513 0.708070 0.139 Uiso 0.2 1 calc R U P A 2
Cl3A Cl 0.2376(10) 0.3990(10) 0.4512(5) 0.0743(16) Uani 0.5 1 d D U P B 1
O37A O 0.2928(10) 0.3538(9) 0.5261(4) 0.073(2) Uiso 0.5 1 d D . P B 1
O38A O 0.2005(16) 0.5512(14) 0.4444(8) 0.116(4) Uiso 0.5 1 d D . P B 1
O39A O 0.1000(10) 0.3230(12) 0.4254(6) 0.094(3) Uiso 0.5 1 d D . P B 1
O40A O 0.3531(11) 0.3613(11) 0.4053(5) 0.076(3) Uiso 0.5 1 d D . P B 1
Cl3B Cl 0.2104(13) 0.4319(13) 0.4367(6) 0.092(2) Uani 0.5 1 d D U P C 2
O37B O 0.2291(11) 0.3770(10) 0.5125(5) 0.085(3) Uiso 0.5 1 d D . P C 2
O38B O 0.2548(12) 0.5831(10) 0.4481(6) 0.083(3) Uiso 0.5 1 d D . P C 2
O39B O 0.0685(12) 0.4070(15) 0.4029(6) 0.121(3) Uiso 0.5 1 d D . P C 2
O40B O 0.3138(12) 0.3640(12) 0.3938(6) 0.080(3) Uiso 0.5 1 d D . P C 2
Cl4A Cl 0.3124(7) 0.3709(9) 0.9558(3) 0.0705(14) Uani 0.5 1 d D . P D 1
O42A O 0.3768(11) 0.3417(12) 1.0284(5) 0.087(3) Uiso 0.5 1 d D . P D 1
O43A O 0.3336(8) 0.2483(9) 0.9078(4) 0.0633(19) Uiso 0.5 1 d D . P D 1
O44A O 0.3724(11) 0.5048(10) 0.9268(5) 0.092(2) Uiso 0.5 1 d D . P D 1
O45A O 0.1529(9) 0.4009(11) 0.9552(5) 0.079(2) Uiso 0.5 1 d D . P D 1
Cl4B Cl 0.2668(7) 0.3921(9) 0.9393(4) 0.0726(14) Uani 0.5 1 d D . P E 2
O42B O 0.3426(10) 0.3952(12) 1.0143(5) 0.088(3) Uiso 0.5 1 d D . P E 2
O43B O 0.3420(11) 0.3013(12) 0.8917(6) 0.088(3) Uiso 0.5 1 d D . P E 2
O44B O 0.2677(14) 0.5327(12) 0.9074(7) 0.118(3) Uiso 0.5 1 d D . P E 2
O45B O 0.1209(9) 0.3328(11) 0.9426(5) 0.082(2) Uiso 0.5 1 d D . P E 2

loop_
_atom_site_aniso_label
_atom_site_aniso_U_11
_atom_site_aniso_U_22
_atom_site_aniso_U_33
_atom_site_aniso_U_23
_atom_site_aniso_U_13
_atom_site_aniso_U_12
Fe1A 0.061(2) 0.066(2) 0.0417(11) 0.0003(12) 0.0145(11) -0.0113(13)
N2A 0.052(4) 0.060(4) 0.045(3) 0.009(3) 0.019(3) 0.020(4)
C3A 0.045(5) 0.063(5) 0.051(5) -0.001(4) 0.022(4) 0.003(4)
C4A 0.061(5) 0.077(6) 0.039(4) 0.001(3) 0.012(3) 0.004(5)
C5A 0.058(5) 0.066(6) 0.051(4) 0.004(4) 0.018(4) 0.010(4)
C6A 0.054(4) 0.076(6) 0.051(4) 0.006(4) 0.021(3) 0.014(5)
C7A 0.042(4) 0.058(5) 0.066(5) 0.009(4) 0.017(4) 0.013(4)
N8A 0.047(4) 0.074(5) 0.044(4) 0.005(3) 0.007(3) 0.019(4)
N9A 0.056(5) 0.078(6) 0.037(3) 0.015(3) 0.012(3) 0.009(4)
C10A 0.066(7) 0.080(7) 0.054(5) 0.009(4) 0.019(4) 0.014(6)
C11A 0.061(6) 0.085(7) 0.077(7) 0.011(5) 0.027(5) 0.023(5)
C12A 0.047(5) 0.088(6) 0.058(5) 0.000(4) 0.019(4) 0.018(5)
N13A 0.048(4) 0.084(5) 0.045(3) 0.011(3) 0.019(3) 0.017(3)
N14A 0.059(5) 0.091(6) 0.045(4) 0.021(4) 0.009(3) 0.013(5)
C15A 0.051(5) 0.105(8) 0.072(6) 0.026(6) 0.008(5) 0.012(5)
C16A 0.054(5) 0.122(9) 0.096(8) 0.028(7) 0.033(5) 0.039(6)
C17A 0.049(5) 0.091(7) 0.084(7) 0.023(6) 0.033(5) 0.022(5)
C18A 0.062(6) 0.130(10) 0.116(9) 0.028(8) 0.035(6) 0.044(6)
N19A 0.064(4) 0.059(4) 0.048(3) -0.006(3) 0.017(2) -0.010(3)
C20A 0.064(4) 0.061(4) 0.047(4) 0.001(3) 0.016(3) -0.007(4)
C21A 0.078(4) 0.074(4) 0.044(3) -0.007(3) 0.017(3) -0.001(4)
C22A 0.072(4) 0.076(5) 0.049(4) 0.010(4) 0.017(3) 0.005(4)
C23A 0.077(5) 0.061(4) 0.053(3) 0.006(3) 0.022(3) 0.000(4)
C24A 0.057(4) 0.062(4) 0.054(4) 0.004(3) 0.022(3) -0.001(4)
N25A 0.089(5) 0.070(4) 0.050(3) -0.008(3) 0.020(3) -0.021(4)
N26A 0.084(5) 0.071(4) 0.042(3) 0.000(3) 0.017(3) -0.022(3)
C27A 0.098(6) 0.064(5) 0.061(4) 0.005(3) 0.019(3) -0.024(4)
C28A 0.091(5) 0.060(4) 0.076(5) -0.006(4) 0.019(4) -0.009(5)
C29A 0.081(6) 0.077(7) 0.060(4) -0.008(4) 0.020(3) -0.010(5)
N30A 0.071(4) 0.072(4) 0.053(3) 0.002(3) 0.022(3) -0.010(3)
N31A 0.089(6) 0.101(6) 0.045(3) -0.001(4) 0.022(4) -0.022(4)
C32A 0.112(8) 0.086(5) 0.062(5) -0.008(4) 0.024(5) -0.035(5)
C33A 0.106(6) 0.074(5) 0.076(5) -0.008(4) 0.019(5) -0.038(5)
C34A 0.076(5) 0.070(4) 0.066(5) 0.009(4) 0.025(4) -0.015(4)
C35A 0.097(6) 0.068(4) 0.100(6) -0.005(4) 0.022(4) -0.025(4)
Cl3A 0.091(3) 0.091(4) 0.047(3) -0.006(2) 0.029(2) -0.005(3)
Cl3B 0.120(5) 0.108(5) 0.053(3) -0.004(3) 0.030(3) -0.011(4)
Cl4A 0.079(3) 0.087(3) 0.050(3) -0.004(2) 0.024(2) 0.014(2)
Cl4B 0.085(4) 0.080(3) 0.056(3) -0.004(2) 0.020(2) 0.001(3)

_geom_special_details            
;
 All esds (except the esd in the dihedral angle between two l.s. planes)
 are estimated using the full covariance matrix.  The cell esds are taken
 into account individually in the estimation of esds in distances, angles
 and torsion angles; correlations between esds in cell parameters are only
 used when they are defined by crystal symmetry.  An approximate (isotropic)
 treatment of cell esds is used for estimating esds involving l.s. planes.
;
loop_
_geom_bond_atom_site_label_1
_geom_bond_atom_site_label_2
_geom_bond_distance
_geom_bond_site_symmetry_2
_geom_bond_publ_flag
Fe1A N2A 1.931(6) . ?
Fe1A N9A 1.952(10) . ?
Fe1A N14A 2.066(9) . ?
Fe1A N19A 1.853(6) . ?
Fe1A N26A 1.758(7) . ?
Fe1A N31A 2.204(8) . ?
Fe1B N19A 2.034(6) . ?
Fe1B N26A 2.022(8) . ?
Fe1B N31A 2.043(9) . ?
Fe1B N2B 1.841(14) . ?
Fe1B N9B 1.893(15) . ?
Fe1B N14B 2.094(12) . ?
Fe1C N2A 1.864(8) . ?
Fe1C N9A 1.981(11) . ?
Fe1C N14A 2.036(10) . ?
Fe1C N19B 2.11(3) . ?
Fe1C N26B 2.57(2) . ?
Fe1C N31B 1.596(19) . ?
N2A C3A 1.315(10) . ?
N2A C7A 1.341(9) . ?
C3A C4A 1.395(11) . ?
C3A N8A 1.401(10) . ?
C4A H4A 0.9500 . ?
C4A C5A 1.403(14) . ?
C5A H5A 0.9500 . ?
C5A C6A 1.399(14) . ?
C6A H6A 0.9500 . ?
C6A C7A 1.373(11) . ?
C7A N13A 1.370(12) . ?
N8A N9A 1.377(7) . ?
N8A C12A 1.344(10) . ?
N9A C10A 1.317(11) . ?
C10A H10A 0.9500 . ?
C10A C11A 1.423(10) . ?
C11A C12A 1.345(11) . ?
C11A C18A 1.544(11) . ?
C12A H12A 0.9500 . ?
N13A N14A 1.364(7) . ?
N13A C17A 1.366(9) . ?
N14A C15A 1.305(10) . ?
C15A H15A 0.9500 . ?
C15A C16A 1.404(10) . ?
C16A H16A 0.9500 . ?
C16A C17A 1.342(12) . ?
C17A H17A 0.9500 . ?
C18A H18A 0.9800 . ?
C18A H18B 0.9800 . ?
C18A H18C 0.9800 . ?
N19A C20A 1.333(9) . ?
N19A C24A 1.341(9) . ?
C20A C21A 1.366(7) . ?
C20A N25A 1.390(9) . ?
C21A H21A 0.9500 . ?
C21A C22A 1.411(10) . ?
C22A H22A 0.9500 . ?
C22A C23A 1.399(9) . ?
C23A H23A 0.9500 . ?
C23A C24A 1.361(7) . ?
C24A N30A 1.386(9) . ?
N25A N26A 1.385(6) . ?
N25A C29A 1.334(9) . ?
N26A C27A 1.331(8) . ?
C27A H27A 0.9500 . ?
C27A C28A 1.416(9) . ?
C28A C29A 1.373(9) . ?
C28A C35A 1.507(11) . ?
C29A H29A 0.9500 . ?
N30A N31A 1.386(6) . ?
N30A C34A 1.345(9) . ?
N31A C32A 1.321(9) . ?
C32A H32A 0.9500 . ?
C32A C33A 1.397(9) . ?
C33A H33A 0.9500 . ?
C33A C34A 1.364(10) . ?
C34A H34A 0.9500 . ?
C35A H35A 0.9800 . ?
C35A H35B 0.9800 . ?
C35A H35C 0.9800 . ?
N2B C3B 1.325(11) . ?
N2B C7B 1.316(11) . ?
C3B C4B 1.43(2) . ?
C3B N8B 1.36(2) . ?
C4B H4B 0.9500 . ?
C4B C5B 1.38(3) . ?
C5B H5B 0.9500 . ?
C5B C6B 1.47(3) . ?
C6B H6B 0.9500 . ?
C6B C7B 1.43(2) . ?
C7B N13B 1.325(18) . ?
N8B N9B 1.377(10) . ?
N8B C12B 1.347(12) . ?
N9B C10B 1.303(12) . ?
C10B H10B 0.9500 . ?
C10B C11B 1.422(12) . ?
C11B H11B 0.9500 . ?
C11B C12B 1.349(13) . ?
C12B H12B 0.9500 . ?
N13B N14B 1.385(10) . ?
N13B C17B 1.341(12) . ?
N14B C15B 1.308(11) . ?
C15B H15B 0.9500 . ?
C15B C16B 1.416(12) . ?
C16B C17B 1.333(13) . ?
C16B C18B 1.516(14) . ?
C17B H17B 0.9500 . ?
C18B H18D 0.9800 . ?
C18B H18E 0.9800 . ?
C18B H18F 0.9800 . ?
N19B C20B 1.335(13) . ?
N19B C24B 1.332(13) . ?
C20B C21B 1.362(12) . ?
C20B N25B 1.386(14) . ?
C21B H21B 0.9500 . ?
C21B C22B 1.399(13) . ?
C22B H22B 0.9500 . ?
C22B C23B 1.405(14) . ?
C23B H23B 0.9500 . ?
C23B C24B 1.360(12) . ?
C24B N30B 1.384(13) . ?
N25B N26B 1.391(11) . ?
N25B C29B 1.342(12) . ?
N26B C27B 1.323(12) . ?
C27B H27B 0.9500 . ?
C27B C28B 1.402(12) . ?
C28B H28B 0.9500 . ?
C28B C29B 1.366(13) . ?
C29B H29B 0.9500 . ?
N30B N31B 1.390(11) . ?
N30B C34B 1.338(12) . ?
N31B C32B 1.327(12) . ?
C32B H32B 0.9500 . ?
C32B C33B 1.400(12) . ?
C33B C34B 1.366(13) . ?
C33B C35B 1.537(16) . ?
C34B H34B 0.9500 . ?
C35B H35D 0.9800 . ?
C35B H35E 0.9800 . ?
C35B H35F 0.9800 . ?
Cl3A O37A 1.442(11) . ?
Cl3A O38A 1.435(14) . ?
Cl3A O39A 1.455(13) . ?
Cl3A O40A 1.463(12) . ?
Cl3B O37B 1.449(11) . ?
Cl3B O38B 1.449(15) . ?
Cl3B O39B 1.374(14) . ?
Cl3B O40B 1.436(13) . ?
Cl4A O42A 1.392(10) . ?
Cl4A O43A 1.447(10) . ?
Cl4A O44A 1.467(11) . ?
Cl4A O45A 1.475(9) . ?
Cl4B O42B 1.440(10) . ?
Cl4B O43B 1.434(11) . ?
Cl4B O44B 1.410(13) . ?
Cl4B O45B 1.442(11) . ?

loop_
_geom_angle_atom_site_label_1
_geom_angle_atom_site_label_2
_geom_angle_atom_site_label_3
_geom_angle
_geom_angle_site_symmetry_1
_geom_angle_site_symmetry_3
_geom_angle_publ_flag
N2A Fe1A N9A 81.2(3) . . ?
N2A Fe1A N14A 77.7(3) . . ?
N2A Fe1A N31A 89.9(3) . . ?
N9A Fe1A N14A 158.2(3) . . ?
N9A Fe1A N31A 83.6(4) . . ?
N14A Fe1A N31A 90.9(4) . . ?
N19A Fe1A N2A 166.0(4) . . ?
N19A Fe1A N9A 97.5(3) . . ?
N19A Fe1A N14A 101.5(3) . . ?
N19A Fe1A N31A 76.1(3) . . ?
N26A Fe1A N2A 106.4(3) . . ?
N26A Fe1A N9A 92.0(5) . . ?
N26A Fe1A N14A 99.2(4) . . ?
N26A Fe1A N19A 87.6(3) . . ?
N26A Fe1A N31A 162.3(3) . . ?
N19A Fe1B N31A 76.2(3) . . ?
N26A Fe1B N19A 76.1(3) . . ?
N26A Fe1B N31A 148.8(4) . . ?
N2B Fe1B N9B 83.9(6) . . ?
N2B Fe1B N14B 77.3(5) . . ?
N9B Fe1B N14B 160.9(6) . . ?
N2A Fe1C N9A 82.1(4) . . ?
N2A Fe1C N14A 80.0(4) . . ?
N9A Fe1C N14A 158.4(5) . . ?
N19B Fe1C N26B 65.5(8) . . ?
N31B Fe1C N19B 87.8(9) . . ?
N31B Fe1C N26B 153.3(10) . . ?
Fe1C N2A Fe1A 11.3(2) . . ?
C3A N2A Fe1A 118.1(5) . . ?
C3A N2A Fe1C 119.3(5) . . ?
C3A N2A C7A 119.8(7) . . ?
C7A N2A Fe1A 121.7(6) . . ?
C7A N2A Fe1C 120.7(6) . . ?
N2A C3A C4A 125.3(8) . . ?
N2A C3A N8A 110.7(7) . . ?
C4A C3A N8A 124.0(9) . . ?
C3A C4A H4A 123.7 . . ?
C3A C4A C5A 112.6(9) . . ?
C5A C4A H4A 123.7 . . ?
C4A C5A H5A 118.0 . . ?
C6A C5A C4A 124.1(9) . . ?
C6A C5A H5A 118.0 . . ?
C5A C6A H6A 122.0 . . ?
C7A C6A C5A 115.9(8) . . ?
C7A C6A H6A 122.0 . . ?
N2A C7A C6A 122.2(9) . . ?
N2A C7A N13A 109.8(7) . . ?
N13A C7A C6A 127.9(7) . . ?
N9A N8A C3A 118.7(7) . . ?
C12A N8A C3A 133.6(7) . . ?
C12A N8A N9A 107.7(5) . . ?
Fe1A N9A Fe1C 11.03(18) . . ?
N8A N9A Fe1A 110.4(5) . . ?
N8A N9A Fe1C 108.5(5) . . ?
C10A N9A Fe1A 140.8(6) . . ?
C10A N9A Fe1C 143.4(5) . . ?
C10A N9A N8A 107.9(6) . . ?
N9A C10A H10A 125.4 . . ?
N9A C10A C11A 109.2(7) . . ?
C11A C10A H10A 125.4 . . ?
C10A C11A C18A 123.8(9) . . ?
C12A C11A C10A 104.7(9) . . ?
C12A C11A C18A 131.5(8) . . ?
N8A C12A C11A 110.4(7) . . ?
N8A C12A H12A 124.8 . . ?
C11A C12A H12A 124.8 . . ?
N14A N13A C7A 120.0(6) . . ?
N14A N13A C17A 108.0(6) . . ?
C17A N13A C7A 131.8(7) . . ?
Fe1C N14A Fe1A 10.57(18) . . ?
N13A N14A Fe1A 110.5(5) . . ?
N13A N14A Fe1C 108.1(5) . . ?
C15A N14A Fe1A 139.2(5) . . ?
C15A N14A Fe1C 141.9(5) . . ?
C15A N14A N13A 109.8(6) . . ?
N14A C15A H15A 126.6 . . ?
N14A C15A C16A 106.8(8) . . ?
C16A C15A H15A 126.6 . . ?
C15A C16A H16A 125.7 . . ?
C17A C16A C15A 108.6(9) . . ?
C17A C16A H16A 125.7 . . ?
N13A C17A H17A 126.6 . . ?
C16A C17A N13A 106.8(7) . . ?
C16A C17A H17A 126.6 . . ?
C11A C18A H18A 109.5 . . ?
C11A C18A H18B 109.5 . . ?
C11A C18A H18C 109.5 . . ?
H18A C18A H18B 109.5 . . ?
H18A C18A H18C 109.5 . . ?
H18B C18A H18C 109.5 . . ?
Fe1A N19A Fe1B 14.98(17) . . ?
C20A N19A Fe1A 113.1(4) . . ?
C20A N19A Fe1B 119.4(4) . . ?
C20A N19A C24A 120.1(6) . . ?
C24A N19A Fe1A 126.7(5) . . ?
C24A N19A Fe1B 119.5(5) . . ?
N19A C20A C21A 123.9(7) . . ?
N19A C20A N25A 111.1(5) . . ?
C21A C20A N25A 125.0(8) . . ?
C20A C21A H21A 122.6 . . ?
C20A C21A C22A 114.8(7) . . ?
C22A C21A H21A 122.6 . . ?
C21A C22A H22A 118.9 . . ?
C23A C22A C21A 122.3(6) . . ?
C23A C22A H22A 118.9 . . ?
C22A C23A H23A 121.6 . . ?
C24A C23A C22A 116.8(7) . . ?
C24A C23A H23A 121.6 . . ?
N19A C24A C23A 122.1(8) . . ?
N19A C24A N30A 110.6(5) . . ?
C23A C24A N30A 127.3(7) . . ?
N26A N25A C20A 117.1(5) . . ?
C29A N25A C20A 132.9(6) . . ?
C29A N25A N26A 109.9(5) . . ?
Fe1A N26A Fe1B 14.3(3) . . ?
N25A N26A Fe1A 110.6(4) . . ?
N25A N26A Fe1B 114.6(4) . . ?
C27A N26A Fe1A 142.5(4) . . ?
C27A N26A Fe1B 137.4(5) . . ?
C27A N26A N25A 106.7(4) . . ?
N26A C27A H27A 125.4 . . ?
N26A C27A C28A 109.2(6) . . ?
C28A C27A H27A 125.4 . . ?
C27A C28A C35A 124.9(7) . . ?
C29A C28A C27A 105.6(7) . . ?
C29A C28A C35A 129.2(7) . . ?
N25A C29A C28A 108.4(6) . . ?
N25A C29A H29A 125.8 . . ?
C28A C29A H29A 125.8 . . ?
C24A N30A N31A 118.3(5) . . ?
C34A N30A C24A 132.6(6) . . ?
C34A N30A N31A 109.0(5) . . ?
Fe1B N31A Fe1A 13.88(18) . . ?
N30A N31A Fe1A 108.1(4) . . ?
N30A N31A Fe1B 113.0(5) . . ?
C32A N31A Fe1A 144.6(5) . . ?
C32A N31A Fe1B 138.9(5) . . ?
C32A N31A N30A 107.0(5) . . ?
N31A C32A H32A 125.3 . . ?
N31A C32A C33A 109.5(7) . . ?
C33A C32A H32A 125.3 . . ?
C32A C33A H33A 126.8 . . ?
C34A C33A C32A 106.4(7) . . ?
C34A C33A H33A 126.8 . . ?
N30A C34A C33A 108.1(6) . . ?
N30A C34A H34A 126.0 . . ?
C33A C34A H34A 126.0 . . ?
C28A C35A H35A 109.5 . . ?
C28A C35A H35B 109.5 . . ?
C28A C35A H35C 109.5 . . ?
H35A C35A H35B 109.5 . . ?
H35A C35A H35C 109.5 . . ?
H35B C35A H35C 109.5 . . ?
C3B N2B Fe1B 115.9(10) . . ?
C7B N2B Fe1B 124.0(11) . . ?
C7B N2B C3B 119.7(14) . . ?
N2B C3B C4B 125.2(16) . . ?
N2B C3B N8B 113.4(13) . . ?
N8B C3B C4B 121.4(15) . . ?
C3B C4B H4B 123.7 . . ?
C5B C4B C3B 112.5(17) . . ?
C5B C4B H4B 123.7 . . ?
C4B C5B H5B 117.0 . . ?
C4B C5B C6B 126.0(18) . . ?
C6B C5B H5B 117.0 . . ?
C5B C6B H6B 124.4 . . ?
C7B C6B C5B 111.2(17) . . ?
C7B C6B H6B 124.4 . . ?
N2B C7B C6B 125.1(16) . . ?
N2B C7B N13B 111.4(12) . . ?
N13B C7B C6B 123.3(15) . . ?
C3B N8B N9B 116.4(12) . . ?
C12B N8B C3B 136.6(12) . . ?
C12B N8B N9B 106.9(7) . . ?
N8B N9B Fe1B 110.3(10) . . ?
C10B N9B Fe1B 140.7(12) . . ?
C10B N9B N8B 108.9(7) . . ?
N9B C10B H10B 125.4 . . ?
N9B C10B C11B 109.1(10) . . ?
C11B C10B H10B 125.4 . . ?
C10B C11B H11B 127.8 . . ?
C12B C11B C10B 104.5(11) . . ?
C12B C11B H11B 127.8 . . ?
N8B C12B C11B 110.5(9) . . ?
N8B C12B H12B 124.7 . . ?
C11B C12B H12B 124.7 . . ?
C7B N13B N14B 118.5(10) . . ?
C7B N13B C17B 133.6(11) . . ?
C17B N13B N14B 108.0(7) . . ?
N13B N14B Fe1B 108.3(7) . . ?
C15B N14B Fe1B 142.2(8) . . ?
C15B N14B N13B 109.4(7) . . ?
N14B C15B H15B 127.0 . . ?
N14B C15B C16B 106.0(10) . . ?
C16B C15B H15B 127.0 . . ?
C15B C16B C18B 127.4(14) . . ?
C17B C16B C15B 108.7(11) . . ?
C17B C16B C18B 123.9(12) . . ?
N13B C17B H17B 126.1 . . ?
C16B C17B N13B 107.8(9) . . ?
C16B C17B H17B 126.1 . . ?
C16B C18B H18D 109.5 . . ?
C16B C18B H18E 109.5 . . ?
C16B C18B H18F 109.5 . . ?
H18D C18B H18E 109.5 . . ?
H18D C18B H18F 109.5 . . ?
H18E C18B H18F 109.5 . . ?
C20B N19B Fe1C 135.4(15) . . ?
C24B N19B Fe1C 103.9(16) . . ?
C24B N19B C20B 121(2) . . ?
N19B C20B C21B 127(2) . . ?
N19B C20B N25B 108.2(19) . . ?
C21B C20B N25B 124(3) . . ?
C20B C21B H21B 126.4 . . ?
C20B C21B C22B 107(3) . . ?
C22B C21B H21B 126.4 . . ?
C21B C22B H22B 114.9 . . ?
C21B C22B C23B 130(3) . . ?
C23B C22B H22B 114.9 . . ?
C22B C23B H23B 123.5 . . ?
C24B C23B C22B 113(3) . . ?
C24B C23B H23B 123.5 . . ?
N19B C24B C23B 121(2) . . ?
N19B C24B N30B 114(2) . . ?
C23B C24B N30B 125(2) . . ?
C20B N25B N26B 123(2) . . ?
C29B N25B C20B 130(2) . . ?
C29B N25B N26B 107.1(8) . . ?
N25B N26B Fe1C 107.7(14) . . ?
C27B N26B Fe1C 144.2(15) . . ?
C27B N26B N25B 107.9(7) . . ?
N26B C27B H27B 125.3 . . ?
N26B C27B C28B 109.4(10) . . ?
C28B C27B H27B 125.3 . . ?
C27B C28B H28B 127.6 . . ?
C29B C28B C27B 104.8(11) . . ?
C29B C28B H28B 127.6 . . ?
N25B C29B C28B 110.0(10) . . ?
N25B C29B H29B 125.0 . . ?
C28B C29B H29B 125.0 . . ?
C24B N30B N31B 118.9(19) . . ?
C34B N30B C24B 133(2) . . ?
C34B N30B N31B 107.5(8) . . ?
N30B N31B Fe1C 115.4(16) . . ?
C32B N31B Fe1C 136.5(16) . . ?
C32B N31B N30B 108.1(7) . . ?
N31B C32B H32B 125.7 . . ?
N31B C32B C33B 108.7(10) . . ?
C33B C32B H32B 125.7 . . ?
C32B C33B C35B 121(3) . . ?
C34B C33B C32B 105.9(11) . . ?
C34B C33B C35B 133(2) . . ?
N30B C34B C33B 109.6(10) . . ?
N30B C34B H34B 125.2 . . ?
C33B C34B H34B 125.2 . . ?
C33B C35B H35D 109.5 . . ?
C33B C35B H35E 109.5 . . ?
C33B C35B H35F 109.5 . . ?
H35D C35B H35E 109.5 . . ?
H35D C35B H35F 109.5 . . ?
H35E C35B H35F 109.5 . . ?
O37A Cl3A O39A 110.2(8) . . ?
O37A Cl3A O40A 106.0(8) . . ?
O38A Cl3A O37A 114.2(9) . . ?
O38A Cl3A O39A 104.7(10) . . ?
O38A Cl3A O40A 111.0(9) . . ?
O39A Cl3A O40A 110.9(8) . . ?
O38B Cl3B O37B 101.6(9) . . ?
O39B Cl3B O37B 110.6(10) . . ?
O39B Cl3B O38B 116.7(10) . . ?
O39B Cl3B O40B 109.3(10) . . ?
O40B Cl3B O37B 110.9(9) . . ?
O40B Cl3B O38B 107.5(10) . . ?
O42A Cl4A O43A 110.2(7) . . ?
O42A Cl4A O44A 111.6(8) . . ?
O42A Cl4A O45A 109.6(7) . . ?
O43A Cl4A O44A 110.4(7) . . ?
O43A Cl4A O45A 110.3(7) . . ?
O44A Cl4A O45A 104.6(7) . . ?
O42B Cl4B O45B 107.4(7) . . ?
O43B Cl4B O42B 111.7(7) . . ?
O43B Cl4B O45B 108.7(8) . . ?
O44B Cl4B O42B 109.9(8) . . ?
O44B Cl4B O43B 104.7(8) . . ?
O44B Cl4B O45B 114.5(8) . . ?

loop_
_geom_torsion_atom_site_label_1
_geom_torsion_atom_site_label_2
_geom_torsion_atom_site_label_3
_geom_torsion_atom_site_label_4
_geom_torsion
_geom_torsion_site_symmetry_1
_geom_torsion_site_symmetry_2
_geom_torsion_site_symmetry_3
_geom_torsion_site_symmetry_4
_geom_torsion_publ_flag
Fe1A N2A C3A C4A 173.6(7) . . . . ?
Fe1A N2A C3A N8A -5.3(10) . . . . ?
Fe1A N2A C7A C6A -174.2(7) . . . . ?
Fe1A N2A C7A N13A 6.5(10) . . . . ?
Fe1A N9A C10A C11A 168.3(11) . . . . ?
Fe1A N14A C15A C16A -172.0(9) . . . . ?
Fe1A N19A C20A C21A -177.7(6) . . . . ?
Fe1A N19A C20A N25A 3.8(9) . . . . ?
Fe1A N19A C24A C23A 176.0(6) . . . . ?
Fe1A N19A C24A N30A -4.7(9) . . . . ?
Fe1A N26A C27A C28A -171.7(9) . . . . ?
Fe1A N31A C32A C33A 171.0(10) . . . . ?
Fe1B N19A C20A C21A 167.1(6) . . . . ?
Fe1B N19A C20A N25A -11.4(9) . . . . ?
Fe1B N19A C24A C23A -168.3(5) . . . . ?
Fe1B N19A C24A N30A 11.0(8) . . . . ?
Fe1B N26A C27A C28A 167.5(8) . . . . ?
Fe1B N31A C32A C33A -168.4(9) . . . . ?
Fe1B N2B C3B C4B -178.0(12) . . . . ?
Fe1B N2B C3B N8B 3.0(19) . . . . ?
Fe1B N2B C7B C6B 177.6(13) . . . . ?
Fe1B N2B C7B N13B -7(2) . . . . ?
Fe1B N9B C10B C11B -177(3) . . . . ?
Fe1B N14B C15B C16B 174.9(16) . . . . ?
Fe1C N2A C3A C4A -173.6(7) . . . . ?
Fe1C N2A C3A N8A 7.5(10) . . . . ?
Fe1C N2A C7A C6A 172.6(7) . . . . ?
Fe1C N2A C7A N13A -6.7(10) . . . . ?
Fe1C N9A C10A C11A -174.2(12) . . . . ?
Fe1C N14A C15A C16A 171.9(10) . . . . ?
Fe1C N19B C20B C21B -175(2) . . . . ?
Fe1C N19B C20B N25B 3(5) . . . . ?
Fe1C N19B C24B C23B 178(3) . . . . ?
Fe1C N19B C24B N30B 1(3) . . . . ?
Fe1C N26B C27B C28B 171(3) . . . . ?
Fe1C N31B C32B C33B -172(3) . . . . ?
N2A Fe1A N19A Fe1B -63.7(14) . . . . ?
N2A Fe1A N19A C20A 178.1(15) . . . . ?
N2A Fe1A N19A C24A 2(2) . . . . ?
N2A Fe1A N26A Fe1B 77.0(7) . . . . ?
N2A Fe1A N26A N25A -174.3(6) . . . . ?
N2A Fe1A N26A C27A -0.3(13) . . . . ?
N2A C3A C4A C5A 0.0(13) . . . . ?
N2A C3A N8A N9A -2.2(12) . . . . ?
N2A C3A N8A C12A 178.4(10) . . . . ?
N2A C7A N13A N14A -3.7(11) . . . . ?
N2A C7A N13A C17A -177.9(10) . . . . ?
C3A N2A C7A C6A -2.0(13) . . . . ?
C3A N2A C7A N13A 178.7(8) . . . . ?
C3A C4A C5A C6A -0.2(13) . . . . ?
C3A N8A N9A Fe1A 8.2(11) . . . . ?
C3A N8A N9A Fe1C -3.3(11) . . . . ?
C3A N8A N9A C10A 179.7(11) . . . . ?
C3A N8A C12A C11A 179.7(10) . . . . ?
C4A C3A N8A N9A 178.9(9) . . . . ?
C4A C3A N8A C12A -0.5(16) . . . . ?
C4A C5A C6A C7A -0.7(13) . . . . ?
C5A C6A C7A N2A 1.8(12) . . . . ?
C5A C6A C7A N13A -179.1(8) . . . . ?
C6A C7A N13A N14A 177.1(9) . . . . ?
C6A C7A N13A C17A 2.9(16) . . . . ?
C7A N2A C3A C4A 1.1(13) . . . . ?
C7A N2A C3A N8A -177.8(8) . . . . ?
C7A N13A N14A Fe1A -0.2(10) . . . . ?
C7A N13A N14A Fe1C 10.7(10) . . . . ?
C7A N13A N14A C15A -173.4(9) . . . . ?
C7A N13A C17A C16A 173.3(10) . . . . ?
N8A C3A C4A C5A 178.8(8) . . . . ?
N8A N9A C10A C11A 0.9(16) . . . . ?
N9A Fe1A N19A Fe1B 20.3(10) . . . . ?
N9A Fe1A N19A C20A -97.9(6) . . . . ?
N9A Fe1A N19A C24A 85.8(7) . . . . ?
N9A Fe1A N26A Fe1B -4.4(6) . . . . ?
N9A Fe1A N26A N25A 104.3(6) . . . . ?
N9A Fe1A N26A C27A -81.7(12) . . . . ?
N9A Fe1C N2A Fe1A 79.4(18) . . . . ?
N9A Fe1C N2A C3A -7.6(7) . . . . ?
N9A Fe1C N2A C7A 177.7(8) . . . . ?
N9A N8A C12A C11A 0.3(12) . . . . ?
N9A C10A C11A C12A -0.7(16) . . . . ?
N9A C10A C11A C18A 177.0(13) . . . . ?
C10A C11A C12A N8A 0.2(14) . . . . ?
C12A N8A N9A Fe1A -172.2(7) . . . . ?
C12A N8A N9A Fe1C 176.2(7) . . . . ?
C12A N8A N9A C10A -0.7(13) . . . . ?
N13A N14A C15A C16A -1.8(14) . . . . ?
N14A Fe1A N19A Fe1B -149.1(12) . . . . ?
N14A Fe1A N19A C20A 92.7(6) . . . . ?
N14A Fe1A N19A C24A -83.6(7) . . . . ?
N14A Fe1A N26A Fe1B 156.8(7) . . . . ?
N14A Fe1A N26A N25A -94.5(6) . . . . ?
N14A Fe1A N26A C27A 79.5(13) . . . . ?
N14A Fe1C N2A Fe1A -88.4(19) . . . . ?
N14A Fe1C N2A C3A -175.4(8) . . . . ?
N14A Fe1C N2A C7A 9.9(7) . . . . ?
N14A N13A C17A C16A -1.4(12) . . . . ?
N14A C15A C16A C17A 0.9(15) . . . . ?
C15A C16A C17A N13A 0.3(14) . . . . ?
C17A N13A N14A Fe1A 175.2(7) . . . . ?
C17A N13A N14A Fe1C -173.9(7) . . . . ?
C17A N13A N14A C15A 2.0(12) . . . . ?
C18A C11A C12A N8A -177.2(13) . . . . ?
N19A Fe1A N26A Fe1B -101.9(7) . . . . ?
N19A Fe1A N26A N25A 6.8(6) . . . . ?
N19A Fe1A N26A C27A -179.2(12) . . . . ?
N19A C20A C21A C22A 2.1(11) . . . . ?
N19A C20A N25A N26A 1.7(11) . . . . ?
N19A C20A N25A C29A 177.8(11) . . . . ?
N19A C24A N30A N31A 1.2(10) . . . . ?
N19A C24A N30A C34A 176.6(8) . . . . ?
C20A N19A C24A C23A 0.0(11) . . . . ?
C20A N19A C24A N30A 179.3(6) . . . . ?
C20A C21A C22A C23A -2.0(11) . . . . ?
C20A N25A N26A Fe1A -6.6(10) . . . . ?
C20A N25A N26A Fe1B 8.2(10) . . . . ?
C20A N25A N26A C27A 177.2(9) . . . . ?
C20A N25A C29A C28A -179.2(10) . . . . ?
C21A C20A N25A N26A -176.7(7) . . . . ?
C21A C20A N25A C29A -0.6(16) . . . . ?
C21A C22A C23A C24A 1.0(11) . . . . ?
C22A C23A C24A N19A 0.1(10) . . . . ?
C22A C23A C24A N30A -179.1(7) . . . . ?
C23A C24A N30A N31A -179.5(8) . . . . ?
C23A C24A N30A C34A -4.1(13) . . . . ?
C24A N19A C20A C21A -1.2(11) . . . . ?
C24A N19A C20A N25A -179.7(7) . . . . ?
C24A N30A N31A Fe1A 1.7(9) . . . . ?
C24A N30A N31A Fe1B -12.2(9) . . . . ?
C24A N30A N31A C32A 177.2(8) . . . . ?
C24A N30A C34A C33A -175.3(8) . . . . ?
N25A C20A C21A C22A -179.6(8) . . . . ?
N25A N26A C27A C28A 2.5(11) . . . . ?
N26A Fe1A N19A Fe1B 112.0(12) . . . . ?
N26A Fe1A N19A C20A -6.3(6) . . . . ?
N26A Fe1A N19A C24A 177.5(7) . . . . ?
N26A N25A C29A C28A -2.9(12) . . . . ?
N26A C27A C28A C29A -4.1(12) . . . . ?
N26A C27A C28A C35A -178.5(9) . . . . ?
C27A C28A C29A N25A 4.2(12) . . . . ?
C29A N25A N26A Fe1A 176.4(8) . . . . ?
C29A N25A N26A Fe1B -168.7(7) . . . . ?
C29A N25A N26A C27A 0.2(11) . . . . ?
N30A N31A C32A C33A -1.7(13) . . . . ?
N31A Fe1A N19A Fe1B -61.1(10) . . . . ?
N31A Fe1A N19A C20A -179.3(6) . . . . ?
N31A Fe1A N19A C24A 4.4(7) . . . . ?
N31A Fe1A N26A Fe1B -79.3(16) . . . . ?
N31A Fe1A N26A N25A 29.4(18) . . . . ?
N31A Fe1A N26A C27A -156.6(14) . . . . ?
N31A N30A C34A C33A 0.4(9) . . . . ?
N31A C32A C33A C34A 2.0(13) . . . . ?
C32A C33A C34A N30A -1.4(11) . . . . ?
C34A N30A N31A Fe1A -174.7(6) . . . . ?
C34A N30A N31A Fe1B 171.4(6) . . . . ?
C34A N30A N31A C32A 0.8(11) . . . . ?
C35A C28A C29A N25A 178.2(10) . . . . ?
N2B Fe1B N9B N8B 2.8(16) . . . . ?
N2B Fe1B N9B C10B 178(4) . . . . ?
N2B C3B C4B C5B 3(2) . . . . ?
N2B C3B N8B N9B -1(2) . . . . ?
N2B C3B N8B C12B 178.9(19) . . . . ?
N2B C7B N13B N14B 1(2) . . . . ?
N2B C7B N13B C17B -179.7(16) . . . . ?
C3B N2B C7B C6B 5(3) . . . . ?
C3B N2B C7B N13B -179.5(15) . . . . ?
C3B C4B C5B C6B -1(3) . . . . ?
C3B N8B N9B Fe1B -2(2) . . . . ?
C3B N8B N9B C10B -179(2) . . . . ?
C3B N8B C12B C11B -180(2) . . . . ?
C4B C3B N8B N9B -179.6(17) . . . . ?
C4B C3B N8B C12B 0(3) . . . . ?
C4B C5B C6B C7B 1(3) . . . . ?
C5B C6B C7B N2B -3(2) . . . . ?
C5B C6B C7B N13B -178.2(16) . . . . ?
C6B C7B N13B N14B 176.6(15) . . . . ?
C6B C7B N13B C17B -4(3) . . . . ?
C7B N2B C3B C4B -5(2) . . . . ?
C7B N2B C3B N8B 176.5(14) . . . . ?
C7B N13B N14B Fe1B 4.1(17) . . . . ?
C7B N13B N14B C15B -178.2(17) . . . . ?
C7B N13B C17B C16B 178.7(19) . . . . ?
N8B C3B C4B C5B -178.4(15) . . . . ?
N8B N9B C10B C11B -3(4) . . . . ?
N9B Fe1B N2B C3B -3.3(14) . . . . ?
N9B Fe1B N2B C7B -176.5(16) . . . . ?
N9B N8B C12B C11B 0(2) . . . . ?
N9B C10B C11B C12B 2(4) . . . . ?
C10B C11B C12B N8B -1(3) . . . . ?
C12B N8B N9B Fe1B 178.4(14) . . . . ?
C12B N8B N9B C10B 2(3) . . . . ?
N13B N14B C15B C16B -2(2) . . . . ?
N14B Fe1B N2B C3B -179.9(13) . . . . ?
N14B Fe1B N2B C7B 6.9(13) . . . . ?
N14B Fe1B N9B N8B 13(4) . . . . ?
N14B Fe1B N9B C10B -172(3) . . . . ?
N14B N13B C17B C16B -1.7(19) . . . . ?
N14B C15B C16B C17B 1(2) . . . . ?
N14B C15B C16B C18B -178.8(19) . . . . ?
C15B C16B C17B N13B 1(2) . . . . ?
C17B N13B N14B Fe1B -175.6(10) . . . . ?
C17B N13B N14B C15B 2.2(19) . . . . ?
C18B C16B C17B N13B -179.8(17) . . . . ?
N19B Fe1C N31B N30B 1(2) . . . . ?
N19B Fe1C N31B C32B 178(4) . . . . ?
N19B C20B C21B C22B -3(5) . . . . ?
N19B C20B N25B N26B 0(5) . . . . ?
N19B C20B N25B C29B 176(4) . . . . ?
N19B C24B N30B N31B -1(5) . . . . ?
N19B C24B N30B C34B -171(4) . . . . ?
C20B N19B C24B C23B 0(5) . . . . ?
C20B N19B C24B N30B -176(3) . . . . ?
C20B C21B C22B C23B 1(5) . . . . ?
C20B N25B N26B Fe1C -2(4) . . . . ?
C20B N25B N26B C27B 174(4) . . . . ?
C20B N25B C29B C28B -169(4) . . . . ?
C21B C20B N25B N26B 178(3) . . . . ?
C21B C20B N25B C29B -6(7) . . . . ?
C21B C22B C23B C24B 0(6) . . . . ?
C22B C23B C24B N19B -1(5) . . . . ?
C22B C23B C24B N30B 175(3) . . . . ?
C23B C24B N30B N31B -177(3) . . . . ?
C23B C24B N30B C34B 12(7) . . . . ?
C24B N19B C20B C21B 2(6) . . . . ?
C24B N19B C20B N25B -180(3) . . . . ?
C24B N30B N31B Fe1C -1(4) . . . . ?
C24B N30B N31B C32B -178(3) . . . . ?
C24B N30B C34B C33B 175(4) . . . . ?
N25B C20B C21B C22B 180(3) . . . . ?
N25B N26B C27B C28B -3(5) . . . . ?
N26B Fe1C N31B N30B 3(5) . . . . ?
N26B Fe1C N31B C32B 179(3) . . . . ?
N26B N25B C29B C28B 7(5) . . . . ?
N26B C27B C28B C29B 7(5) . . . . ?
C27B C28B C29B N25B -9(5) . . . . ?
C29B N25B N26B Fe1C -179(3) . . . . ?
C29B N25B N26B C27B -3(5) . . . . ?
N30B N31B C32B C33B 5(4) . . . . ?
N31B N30B C34B C33B 3(5) . . . . ?
N31B C32B C33B C34B -3(5) . . . . ?
N31B C32B C33B C35B 173(3) . . . . ?
C32B C33B C34B N30B 0(5) . . . . ?
C34B N30B N31B Fe1C 172(3) . . . . ?
C34B N30B N31B C32B -5(4) . . . . ?
C35B C33B C34B N30B -176(4) . . . . ?

_shelx_res_file                  
;
TITL DataFiles/shelxt_a.res in P2(1)
    shelxt_a.res
    created by SHELXL-2018/3 at 14:30:57 on 04-Aug-2023
CELL 0.6889 9.0959 9.1543 18.09 90 97.453 90
ZERR 2 0.0002 0.0002 0.0003 0 0.002 0
LATT -1
SYMM -X,0.5+Y,-Z
SFAC C H Cl Fe N O
DISP C 0.0019 0.0015 10.8482
DISP Cl 0.1253 0.1495 623.9827
DISP Fe 0.2961 0.8007 3218.14
DISP H 0 0 0.6228
DISP N 0.0037 0.0031 18.3366
DISP O 0.0071 0.0057 30.1916
UNIT 48 44 4 2 20 16
SADI 0.01 N2A C3A N2A C7A N2B C3B N2B C7B
SADI 0.01 N19A C20A N19A C24A N19B C20B N19B C24B
SADI 0.01 C20A C21A C23A C24A C20B C21B C23B C24B
SADI 0.01 C21A C22A C22A C23A C21B C22B C22B C23B
SADI 0.01 C20A N25A C24A N30A C20B N25B C24B N30B
SADI 0.01 N8A N9A N13A N14A N8B N9B N13B N14B
SADI 0.01 N25A N26A N30A N31A N25B N26B N30B N31B
SADI 0.01 N9A C10A N14A C15A N9B C10B N14B C15B
SADI 0.01 N8A C11A N9A C11A N8B C11B N9B C11B
SADI 0.01 N8A C10A N9A C12A N8B C10B N9B C12B
SADI 0.01 N13A C16A N14A C16A N13B C16B N14B C16B
SADI 0.01 N13A C15A N14A C17A N13B C15B N14B C17B
SADI 0.01 N25A C28A N26A C28A N25B C28B N26B C28B
SADI 0.01 N25A C27A N26A C29A N25B C27B N26B C29B
SADI 0.01 N26A C27A N31A C32A N26B C27B N31B C32B
SADI 0.01 N30A C33A N31A C33A N30B C33B N31B C33B
SADI 0.01 N30A C32A N31A C34A N30B C32B N31B C34B
SADI 0.01 N8A C12A N13A C17A N8B C12B N13B C17B
SADI 0.01 N25A C29A N30A C34A N25B C29B N30B C34B
SADI 0.01 C10A C11A C15A C16A C10B C11B C15B C16B
SADI 0.01 C27A C28A C32A C33A C27B C28B C32B C33B
SADI 0.01 C11A C12A C16A C17A C11B C12B C16B C17B
SADI 0.01 C28A C29A C33A C34A C28B C29B C33B C34B
SADI 0.01 C11A C18A C28B C35A C16B C18B C33B C35B
SIMU 0.005 0.01 2 N25B N26B C27B C28B C29B
SIMU 0.005 0.01 2 Cl3A Cl3B
DFIX 21 Cl3A O37A
DFIX 21 Cl3A O38A
DFIX 21 Cl3A O39A
DFIX 21 Cl3A O40A
DFIX 21 Cl3B O37B
DFIX 21 Cl3B O38B
DFIX 21 Cl3B O39B
DFIX 21 Cl3B O40B
DFIX 21.633 O37A O38A
DFIX 21.633 O37A O39A
DFIX 21.633 O37A O40A
DFIX 21.633 O38A O39A
DFIX 21.633 O38A O40A
DFIX 21.633 O39A O40A
DFIX 21.633 O37B O38B
DFIX 21.633 O37B O39B
DFIX 21.633 O37B O40B
DFIX 21.633 O38B O39B
DFIX 21.633 O38B O40B
DFIX 21.633 O39B O40B
DFIX 21 Cl4A O42A
DFIX 21 Cl4A O43A
DFIX 21 Cl4A O44A
DFIX 21 Cl4A O45A
DFIX 21 Cl4B O42B
DFIX 21 Cl4B O43B
DFIX 21 Cl4B O44B
DFIX 21 Cl4B O45B
DFIX 21.633 O42A O43A
DFIX 21.633 O42A O44A
DFIX 21.633 O42A O45A
DFIX 21.633 O43A O44A
DFIX 21.633 O43A O45A
DFIX 21.633 O44A O45A
DFIX 21.633 O42B O43B
DFIX 21.633 O42B O44B
DFIX 21.633 O42B O45B
DFIX 21.633 O43B O44B
DFIX 21.633 O43B O45B
DFIX 21.633 O44B O45B

L.S. 10
PLAN  5 0 0
TEMP -93
CONF
FREE Fe1B Fe1C
FREE Fe1B N2A
FREE Fe1B N9A
FREE Fe1B N14A
FREE Fe1B N19B
FREE Fe1B N26B
FREE Fe1B N31B
FREE Fe1B C3A
FREE Fe1B N8A
BIND Fe1C N26B
FREE Fe1C N2B
FREE Fe1C N9B
FREE Fe1C N14B
FREE Fe1C N19A
FREE Fe1C N26A
FREE Fe1C N31A
FREE Fe1A Fe1B
FREE Fe1A Fe1C
FREE Fe1A N2B
FREE Fe1A N9B
FREE Fe1A N14B
FREE Fe1A N19B
FREE Fe1A N26B
FREE Fe1A N31B
BOND
BOND $H
LIST 4 1
MORE -1
fmap 2 1 53
acta 49.64
OMIT -3 58
OMIT -3 1 3
OMIT 6 4 4
OMIT -3 -6 1
OMIT -1 3 3
OMIT 4 5 4
REM <olex2.extras>
REM <HklSrc "%.\\shelxt_a.HKL">
REM </olex2.extras>

WGHT    0.102100
FVAR       0.65888   1.43756
FE1A  4    0.749957    0.444031    0.751928    10.50000    0.06070    0.06642 =
         0.04168    0.00027    0.01450   -0.01126
FE1B  4    0.692835    0.445183    0.739768    10.25000    0.04242
FE1C  4    0.736473    0.406218    0.745792    10.25000    0.03343
PART 1
N2A   5    0.744996    0.441141    0.644913    10.60000    0.05236    0.05959 =
         0.04518    0.00938    0.01922    0.01992
C3A   1    0.630154    0.500221    0.604034    10.60000    0.04516    0.06303 =
         0.05067   -0.00080    0.02210    0.00328
C4A   1    0.615981    0.519565    0.526971    10.60000    0.06142    0.07717 =
         0.03898    0.00069    0.01232    0.00365
AFIX  43
H4A   2    0.531738    0.562601    0.498684    10.60000   -1.20000
AFIX   0
C5A   1    0.739740    0.468521    0.495778    10.60000    0.05791    0.06614 =
         0.05081    0.00397    0.01778    0.01031
AFIX  43
H5A   2    0.738806    0.477405    0.443397    10.60000   -1.20000
AFIX   0
C6A   1    0.864435    0.405354    0.537004    10.60000    0.05390    0.07637 =
         0.05080    0.00608    0.02140    0.01382
AFIX  43
H6A   2    0.946098    0.370930    0.514104    10.60000   -1.20000
AFIX   0
C7A   1    0.861625    0.396134    0.612547    10.60000    0.04220    0.05765 =
         0.06595    0.00934    0.01675    0.01305
N8A   5    0.523380    0.544334    0.648733    10.60000    0.04725    0.07384 =
         0.04357    0.00499    0.00728    0.01944
N9A   5    0.548738    0.516944    0.724171    10.60000    0.05575    0.07751 =
         0.03659    0.01497    0.01250    0.00897
C10A  1    0.435095    0.568004    0.754430    10.60000    0.06614    0.07956 =
         0.05382    0.00893    0.01916    0.01362
AFIX  43
H10A  2    0.424816    0.564586    0.805996    10.60000   -1.20000
AFIX   0
C11A  1    0.330114    0.629116    0.697679    10.60000    0.06150    0.08461 =
         0.07685    0.01078    0.02699    0.02345
C12A  1    0.391243    0.611355    0.634425    10.60000    0.04674    0.08777 =
         0.05771    0.00026    0.01869    0.01843
AFIX  43
H12A  2    0.347231    0.641874    0.586412    10.60000   -1.20000
AFIX   0
N13A  5    0.968868    0.341380    0.665482    10.60000    0.04808    0.08445 =
         0.04531    0.01116    0.01870    0.01705
N14A  5    0.950011    0.346802    0.739029    10.60000    0.05874    0.09074 =
         0.04459    0.02072    0.00905    0.01310
C15A  1    1.070857    0.303324    0.779932    10.60000    0.05131    0.10521 =
         0.07181    0.02596    0.00798    0.01152
AFIX  43
H15A  2    1.087601    0.299236    0.832830    10.60000   -1.20000
AFIX   0
C16A  1    1.171357    0.263752    0.730697    10.60000    0.05390    0.12180 =
         0.09634    0.02807    0.03278    0.03876
AFIX  43
H16A  2    1.268529    0.226628    0.744639    10.60000   -1.20000
AFIX   0
C17A  1    1.107165    0.287154    0.660659    10.60000    0.04901    0.09082 =
         0.08406    0.02334    0.03301    0.02224
AFIX  43
H17A  2    1.149738    0.269411    0.616248    10.60000   -1.20000
AFIX   0
C18A  1    0.179238    0.692975    0.711956    10.60000    0.06203    0.12978 =
         0.11620    0.02766    0.03539    0.04412
AFIX 137
H18A  2    0.193896    0.791495    0.732807    10.60000   -1.50000
H18B  2    0.135412    0.630440    0.747254    10.60000   -1.50000
H18C  2    0.112640    0.697523    0.664869    10.60000   -1.50000
AFIX   0
N19A  5    0.734044    0.402043    0.850803    10.80000    0.06381    0.05916 =
         0.04797   -0.00572    0.01701   -0.00994
C20A  1    0.788810    0.507086    0.897479    10.80000    0.06362    0.06097 =
         0.04720    0.00091    0.01632   -0.00675
C21A  1    0.794202    0.498919    0.973183    10.80000    0.07796    0.07437 =
         0.04354   -0.00698    0.01685   -0.00133
AFIX  43
H21A  2    0.830757    0.576332    1.005417    10.80000   -1.20000
AFIX   0
C22A  1    0.741254    0.366550    0.999802    10.80000    0.07219    0.07567 =
         0.04904    0.00966    0.01692    0.00520
AFIX  43
H22A  2    0.745011    0.352906    1.052073    10.80000   -1.20000
AFIX   0
C23A  1    0.683423    0.254724    0.951874    10.80000    0.07706    0.06072 =
         0.05276    0.00641    0.02173   -0.00002
AFIX  43
H23A  2    0.646706    0.166636    0.970353    10.80000   -1.20000
AFIX   0
C24A  1    0.682304    0.278209    0.877539    10.80000    0.05733    0.06173 =
         0.05438    0.00370    0.02238   -0.00101
N25A  5    0.835546    0.625993    0.858764    10.80000    0.08888    0.06951 =
         0.04995   -0.00812    0.02036   -0.02085
N26A  5    0.814658    0.618056    0.781684    10.80000    0.08445    0.07088 =
         0.04231    0.00022    0.01699   -0.02204
C27A  1    0.860531    0.744834    0.756783    10.80000    0.09795    0.06401 =
         0.06131    0.00479    0.01917   -0.02390
AFIX  43
H27A  2    0.855939    0.771901    0.705837    10.80000   -1.20000
AFIX   0
C28A  1    0.917244    0.832920    0.818274    10.80000    0.09065    0.06039 =
         0.07578   -0.00601    0.01920   -0.00902
C29A  1    0.892692    0.755561    0.880520    10.80000    0.08053    0.07750 =
         0.06046   -0.00823    0.02039   -0.00951
AFIX  43
H29A  2    0.912957    0.788681    0.930574    10.80000   -1.20000
AFIX   0
N30A  5    0.629313    0.185100    0.819732    10.80000    0.07088    0.07183 =
         0.05336    0.00204    0.02164   -0.01018
N31A  5    0.639566    0.229320    0.747284    10.80000    0.08914    0.10071 =
         0.04549   -0.00097    0.02172   -0.02186
C32A  1    0.588731    0.120875    0.703000    10.80000    0.11214    0.08565 =
         0.06213   -0.00836    0.02447   -0.03482
AFIX  43
H32A  2    0.580405    0.122167    0.650110    10.80000   -1.20000
AFIX   0
C33A  1    0.549117    0.004023    0.745960    10.80000    0.10616    0.07408 =
         0.07559   -0.00815    0.01872   -0.03848
AFIX  43
H33A  2    0.512235   -0.088340    0.728221    10.80000   -1.20000
AFIX   0
C34A  1    0.573877    0.048788    0.818451    10.80000    0.07589    0.07036 =
         0.06551    0.00918    0.02453   -0.01508
AFIX  43
H34A  2    0.555219   -0.006642    0.860645    10.80000   -1.20000
AFIX   0
C35A  1    0.976387    0.985739    0.812672    10.80000    0.09689    0.06761 =
         0.09981   -0.00500    0.02240   -0.02490
AFIX 137
H35A  2    0.950594    1.044374    0.854452    10.80000   -1.50000
H35B  2    0.932576    1.029942    0.765573    10.80000   -1.50000
H35C  2    1.084453    0.982283    0.814347    10.80000   -1.50000
AFIX   0
PART 2
N2B   5    0.692335    0.474592    0.639038    10.40000    0.05689
C3B   1    0.569981    0.532778    0.603244    10.40000    0.05515
C4B   1    0.544135    0.560788    0.524895    10.40000    0.07891
AFIX  43
H4B   2    0.457028    0.606239    0.500699    10.40000   -1.20000
AFIX   0
C5B   1    0.659954    0.514402    0.488241    10.40000    0.07206
AFIX  43
H5B   2    0.649469    0.528402    0.435786    10.40000   -1.20000
AFIX   0
C6B   1    0.797435    0.445621    0.522810    10.40000    0.06589
AFIX  43
H6B   2    0.876121    0.415997    0.496413    10.40000   -1.20000
AFIX   0
C7B   1    0.797753    0.428939    0.601204    10.40000    0.05802
N8B   5    0.467571    0.567295    0.648711    10.40000    0.05578
N9B   5    0.504679    0.536356    0.723264    10.40000    0.08292
C10B  1    0.394252    0.572692    0.758739    10.40000    0.09699
AFIX  43
H10B  2    0.390549    0.558903    0.810515    10.40000   -1.20000
AFIX   0
C11B  1    0.280173    0.636280    0.707582    10.40000    0.09800
AFIX  43
H11B  2    0.188411    0.675669    0.717954    10.40000   -1.20000
AFIX   0
C12B  1    0.331551    0.628091    0.641029    10.40000    0.06151
AFIX  43
H12B  2    0.279138    0.660649    0.595143    10.40000   -1.20000
AFIX   0
N13B  5    0.910788    0.373132    0.645873    10.40000    0.06057
N14B  5    0.902380    0.369099    0.721744    10.40000    0.06192
C15B  1    1.025240    0.314669    0.756472    10.40000    0.06052
AFIX  43
H15B  2    1.049870    0.301866    0.808725    10.40000   -1.20000
AFIX   0
C16B  1    1.114138    0.278678    0.700356    10.40000    0.07848
C17B  1    1.040909    0.314585    0.634228    10.40000    0.06686
AFIX  43
H17B  2    1.074873    0.301093    0.587204    10.40000   -1.20000
AFIX   0
C18B  1    1.266856    0.209477    0.710827    10.40000    0.09116
AFIX 137
H18D  2    1.280790    0.152615    0.666365    10.40000   -1.50000
H18E  2    1.276012    0.144927    0.754400    10.40000   -1.50000
H18F  2    1.342483    0.286156    0.718485    10.40000   -1.50000
AFIX   0
N19B  5    0.759551    0.449537    0.861373    10.20000    0.03606
C20B  1    0.814503    0.559009    0.905265    10.20000    0.05531
C21B  1    0.830587    0.564173    0.981105    10.20000    0.06271
AFIX  43
H21B  2    0.873427    0.641628    1.011564    10.20000   -1.20000
AFIX   0
C22B  1    0.772305    0.434217    1.005865    10.20000    0.06800
AFIX  43
H22B  2    0.775318    0.426393    1.058406    10.20000   -1.20000
AFIX   0
C23B  1    0.710053    0.313527    0.965252    10.20000    0.05625
AFIX  43
H23B  2    0.673058    0.229759    0.987754    10.20000   -1.20000
AFIX   0
C24B  1    0.708243    0.329050    0.890384    10.20000    0.04656
N25B  5    0.859128    0.668990    0.860449    10.20000    0.05494
N26B  5    0.845521    0.658928    0.783132    10.20000    0.06105
C27B  1    0.884936    0.786094    0.757025    10.20000    0.06030
AFIX  43
H27B  2    0.890315    0.807418    0.706051    10.20000   -1.20000
AFIX   0
C28B  1    0.917535    0.884501    0.816290    10.20000    0.05482
AFIX  43
H28B  2    0.938082    0.985949    0.813455    10.20000   -1.20000
AFIX   0
C29B  1    0.913230    0.802315    0.878999    10.20000    0.05411
AFIX  43
H29B  2    0.944007    0.834757    0.928471    10.20000   -1.20000
AFIX   0
N30B  5    0.663090    0.221970    0.838338    10.20000    0.05788
N31B  5    0.673248    0.249252    0.763556    10.20000    0.04369
C32B  1    0.620075    0.133869    0.724458    10.20000    0.05188
AFIX  43
H32B  2    0.621012    0.120183    0.672464    10.20000   -1.20000
AFIX   0
C33B  1    0.562364    0.035660    0.772583    10.20000    0.06746
C34B  1    0.591609    0.095011    0.842234    10.20000    0.07807
AFIX  43
H34B  2    0.565243    0.052646    0.886617    10.20000   -1.20000
AFIX   0
C35B  1    0.476774   -0.101005    0.742224    10.20000    0.09256
AFIX 137
H35D  2    0.445446   -0.156642    0.783748    10.20000   -1.50000
H35E  2    0.541017   -0.162005    0.715494    10.20000   -1.50000
H35F  2    0.389281   -0.071513    0.708070    10.20000   -1.50000
AFIX   0

PART 1
CL3A  3    0.237583    0.399017    0.451238    10.50000    0.09062    0.09077 =
         0.04701   -0.00551    0.02943   -0.00497
O37A  6    0.292849    0.353810    0.526062    10.50000    0.07269
O38A  6    0.200512    0.551167    0.444369    10.50000    0.11638
O39A  6    0.099990    0.322954    0.425412    10.50000    0.09417
O40A  6    0.353133    0.361290    0.405345    10.50000    0.07563
PART 2
CL3B  3    0.210446    0.431876    0.436714    10.50000    0.12048    0.10782 =
         0.05348   -0.00394    0.02950   -0.01134
O37B  6    0.229052    0.377020    0.512487    10.50000    0.08541
O38B  6    0.254776    0.583050    0.448078    10.50000    0.08299
O39B  6    0.068512    0.406994    0.402882    10.50000    0.12063
O40B  6    0.313792    0.364039    0.393780    10.50000    0.08036

PART 1
CL4A  3    0.312379    0.370896    0.955804    10.50000    0.07863    0.08686 =
         0.05020   -0.00413    0.02414    0.01400
O42A  6    0.376758    0.341698    1.028389    10.50000    0.08730
O43A  6    0.333588    0.248312    0.907792    10.50000    0.06329
O44A  6    0.372398    0.504847    0.926765    10.50000    0.09194
O45A  6    0.152901    0.400947    0.955153    10.50000    0.07900
PART 2
CL4B  3    0.266803    0.392112    0.939333    10.50000    0.08542    0.07987 =
         0.05554   -0.00379    0.02018    0.00140
O42B  6    0.342589    0.395172    1.014306    10.50000    0.08790
O43B  6    0.342038    0.301275    0.891675    10.50000    0.08838
O44B  6    0.267668    0.532655    0.907434    10.50000    0.11786
O45B  6    0.120880    0.332820    0.942642    10.50000    0.08160
HKLF 4


REM  DataFiles/shelxt_a.res in P2(1)
REM wR2 = 0.1645, GooF = S = 0.914, Restrained GooF = 0.930 for all data
REM R1 = 0.0531 for 4439 Fo > 4sig(Fo) and 0.0853 for all 7765 data
REM 565 parameters refined using 193 restraints

END

WGHT      0.1021      0.0000

REM Highest difference peak  0.330,  deepest hole -0.439,  1-sigma level  0.053
Q1    1   0.1871  0.5363  0.9025  11.00000  0.05    0.33
Q2    1   0.6928  0.5140  0.7436  11.00000  0.05    0.31
Q3    1   0.4368 -0.0824  0.7209  11.00000  0.05    0.28
Q4    1   0.4016  0.4008  1.0231  11.00000  0.05    0.28
Q5    1   0.0822  0.5121  0.3775  11.00000  0.05    0.27
;
_shelx_res_checksum              86504
_olex2_submission_special_instructions 'No special instructions were received'
_exptl_crystal_recrystallization_method 
'Re-crystallisation from solvent: nitromethane/diethyl ether'
_exptl_crystal_preparation       'Magnetic properties'
